# Supplementary material for: DNA methylation in glioblastoma: impact on gene expression and clinical outcome
Source: BMC Genomics. 2010 Dec 14;11:701. doi: 10.1186/1471-2164-11-701 (PMC3018478; doi:10.1186/1471-2164-11-701)
Supplement: Additional file 2 — Genes differentially expressed between GBM and control brain. [file 1471-2164-11-701-S2.XLS]

## Sheet: Feuil1
Additional file 2 - genes differentially expressed between glioblastoma and control brain
ProbeName	GeneName	RefSeq_ID	Cytoband	FDR	Fold-Change
A_23_P118834	TOP2A	NM_001067	17q21.2	0	187.488
A_32_P62997	PBK	NM_018492	8p21.1	0	171.183
A_23_P155815	NCAPG	NM_022346	4p15.32	0	167.58
A_23_P70968	HOXA7	NM_006896	7p15.2	0	131.21
A_24_P234196	RRM2	NM_001034	2p25.1	0	115.38
A_23_P385861	CDCA2	NM_152562	8p21.2	0	108.803
A_23_P118815	BIRC5	NM_001012271	17q25.3	0	102.903
A_23_P88331	DLGAP5	NM_014750	14q22.3	0	102.882
A_23_P50108	NDC80	NM_006101	18p11.32	0	90.7435
A_23_P142533	COL3A1	NM_000090	2q32.2	0	82.9938
A_23_P207507	ABCC3	NM_003786	17q21.33	0	82.8553
A_23_P431388	SPOCD1	NM_144569	1p35.2	0	81.5348
A_24_P932887	SPOCD1		1p35.2	0	77.2035
A_23_P2920	SERPI3	NM_001085	14q32.13	0	70.2917
A_23_P213562	F2R	NM_001992	5q13.3	0	68.6055
A_23_P49878	FAM64A	NM_019013	17p13.2	0	68.3991
A_24_P680947	KIF18B		17q21.31	0	64.8075
A_24_P92472	CFI	NM_000204	4q25	0	64.0654
A_23_P65757	CCNB2	NM_004701	15q22.2	0	62.5295
A_24_P323598	ESCO2	NM_001017420	8p21.1	0	61.6924
A_23_P49338	TNFRSF12A	NM_016639	16p13.3	0	61.6468
A_23_P94422	MELK	NM_014791	9p13.2	0	60.3632
A_23_P408955	E2F2	NM_004091	1p36.12	0	59.3605
A_23_P144549	IBSP	NM_004967	4q22.1	0	58.4363
A_32_P104063	KIFC1	NM_002263	6p21.32	0	58.1893
A_23_P133956	CRNDE	XR_042100	16q12.2	0	58.1752
A_23_P24870	CD44	NM_000610	11p13	0	56.9759
A_23_P157865	TNC	NM_002160	9q33.1	0	56.5865
A_24_P413884	CENPA	NM_001809	2p23.3	0	56.5143
A_24_P399220	HOXB3	NM_002146	17q21.32	0	55.5427
A_32_P9753	TMEM49		17q23.1	0	55.3142
A_23_P162918	SERPI3	NM_001085	14q32.13	0	55.0411
A_23_P203882	MMP19	NM_002429	12q13.2	0	53.9522
A_24_P911179	ASPM	NM_018136	1q31.3	0	52.4719
A_23_P12082	CHI3L2	NM_001025199	1p13.3	0	52.1492
A_23_P21495	FCGBP	NM_003890	19q13.2	0	51.1752
A_24_P935491	COL3A1	NM_000090	2q32.2	0	50.858
A_23_P115872	CEP55	NM_018131	10q23.33	0	50.5629
A_32_P16918	ANKRD22	NM_144590	10q23.31	0	49.2292
A_23_P161428	C21orf62	NM_019596	21q22.11	0	49.17
A_23_P208880	UHRF1	NM_013282	19p13.3	0	48.367
A_23_P151506	PLEK2	NM_016445	14q23.3	0	47.6824
A_23_P124417	BUB1	NM_004336	2q13	0	47.5377
A_32_P72351			7p22.3	0	45.2976
A_23_P100127	CASC5	NM_170589	15q15.1	0	44.5772
A_24_P274111	CHI3L1	NM_001276	1q32.1	0	44.249
A_23_P33723	CD163	NM_004244	12p13.31	0	42.6033
A_24_P84711	UBE2C	NM_181803	20q13.12	0	41.4402
A_24_P297539			7p21.3	0	41.4377
A_23_P77908	SLC47A2	NM_152908	17p11.2	0	41.301
A_32_P210202	E2F7	NM_203394	12q21.2	0	41.2986
A_23_P166848	LTF	NM_002343	3p21.31	0	40.9767
A_23_P207520	COL1A1		17q21.33	0	40.9329
A_23_P76774	GSC	NM_173849	14q32.13	0	40.7412
A_23_P52761	MMP7	NM_002423	11q22.2	0	38.7622
A_23_P137665	CHI3L1	NM_001276	1q32.1	0	38.7088
A_23_P136978	SRPX2	NM_014467	Xq22.1	0	38.6247
A_23_P259586	TTK	NM_003318	6q14.1	0	37.2772
A_23_P52017	ASPM	NM_018136	1q31.3	0	36.6703
A_32_P16625	GPX8	NM_001008397	5q11.2	0	36.416
A_23_P122052			19p13.3	0	36.3633
A_23_P203376	MS4A6A	NM_152852	11q12.1	0	35.4296
A_24_P101282			7p15.2	0	34.8904
A_24_P335092	SAA1	NM_000331	11p15.1	0	34.8638
A_24_P246361	CFI	NM_000204	4q25	0	33.434
A_23_P7212	IQGAP2	NM_006633	5q13.3	0	33.3928
A_23_P256956	KIF20A	NM_005733	5q31.2	0	33.3356
A_23_P107283	HOXB2	NM_002145	17q21.32	0	32.9885
A_23_P150667	KIF18A	NM_031217	11p14.1	0	32.9542
A_24_P763655				0	30.9374
A_23_P170233	CSTA	NM_005213	3q21.1	0	30.5488
A_23_P81898	UBD	NM_006398	6p22.1	0	30.3237
A_23_P119943	IGFBP2	NM_000597	2q35	0	30.2488
A_24_P416079	NUSAP1	NM_016359	15q15.1	0	29.7068
A_23_P156327	TGFBI	NM_000358	5q31.2	0	29.577
A_24_P37903	LOX		5q23.1	0	28.6938
A_23_P62115	TIMP1	NM_003254	Xp11.23	0	28.3866
A_23_P132079	C21orf62	NM_019596	21q22.11	0	27.5402
A_24_P303091	CXCL10	NM_001565	4q21.1	0	27.233
A_24_P876522	GPX8	NM_001008397	5q11.2	0	27.1315
A_23_P146644	ANXA2	NM_001002857	15q22.2	0	26.9079
A_23_P70398	VEGFA	NM_001025370	6p21.1	0	26.1892
A_23_P123234			7q22.1	0	26.1298
A_24_P188071	BCL2A1	NM_004049	15q25.1	0	26.1137
A_23_P152002	MLF1IP	NM_024629	4q35.1	0	26.0779
A_23_P254733	TUBA1C	NM_032704	12q13.12	0	26.06
A_23_P57588	GTSE1	NM_016426	22q13.31	0	25.9473
A_23_P430068	PDPN	NM_006474	1p36.21	0	25.8083
A_23_P19333	TREM1	NM_018643	6p21.1	0	25.6934
A_32_P56001	CD93	NM_012072	20p11.21	0	25.6834
A_23_P205355	SERPI5	NM_000624	14q32.13	0	25.4075
A_23_P10385	DTL	NM_016448	1q32.3	0	24.9425
A_24_P139152	COL8A1		3q12.1	0	24.9136
A_24_P204244	ANXA2P1	NR_001562	4q31.3	0	24.9088
A_24_P321766	SERPI5	NM_000624	14q32.13	0	24.5357
A_23_P404259	GPX8	NM_001008397	5q11.2	0	24.1485
A_32_P94798	ANXA2	NM_001002857	15q22.2	0	23.8914
A_23_P69030	COL8A1	NM_001850	3q12.1	0	23.7721
A_23_P127584	NNMT	NM_006169	11q23.2	0	23.3516
A_23_P401	CENPF	NM_016343	1q41	0	23.0757
A_24_P277934	COL1A2	NM_000089	7q21.3	0	22.4984
A_32_P200144	ANGPT2	NM_001147	8p23.1	0	22.3665
A_24_P932435			14q32.33	0	22.3558
A_24_P379521			1q32.1	0	22.2608
A_23_P60079	KIAA0101	NM_014736	15q22.31	0	22.0972
A_23_P117852	ANGPT2	NM_001147	8p23.1	0	22.0857
A_24_P408047	PLEKHA4	NM_020904	19q13.33	0	21.9007
A_23_P9779	IRX5	NM_005853	16q12.2	0	21.5699
A_23_P103672	NES	NM_006617	1q23.1	0	21.5038
A_24_P330518	CA12	NM_001218	15q22.2	0	21.3362
A_23_P138507	CDC2	NM_001786	10q21.2	0	21.1969
A_24_P52697	H19	NR_002196	11p15.5	0	21.089
A_23_P403991	TRPM8	NM_024080	2q37.1	0	21.0005
A_23_P47148	NOX4	NM_016931	11q14.3	0	20.9205
A_23_P144843	ESM1	NM_007036	5q11.2	0	20.5495
A_23_P35871	E2F8	NM_024680	11p15.1	0	20.5064
A_23_P200138	SLAMF8	NM_020125	1q23.2	0	20.1438
A_23_P8961	IL7	NM_000880	8q21.12	0	19.5527
A_32_P96036	MEX3A	NM_001093725	1q22	0	19.5238
A_23_P51085	SPC25	NM_020675	2q24.3	0	19.3458
A_23_P210158			2q31.1	0	19.1293
A_24_P76521	NUF2	NM_145697	1q23.3	0	19.1188
A_23_P74349	GSG2		17p13.3	0	19.0512
A_24_P96780	PDPN	NM_198389	1p36.21	0	19.0065
A_24_P299685	CENPF	NM_016343	1q41	0	18.9688
A_24_P497524			3q26.33	0	18.8714
A_23_P259641	EZH2	NM_004456	7q36.1	0	18.8447
A_23_P372234	CA12	NM_001218	15q22.2	0	18.8302
A_24_P346855	MKI67	NM_002417	10q26.2	0	18.7467
A_23_P215328	CA3	NM_005181	8q21.2	0	18.6438
A_23_P20316	SFRP4	NM_003014	7p14.1	0	18.5956
A_23_P57379	MXRA5	NM_015419	Xp22.33	0	18.5059
A_23_P258136	CDC45L	NM_003504	22q11.21	0	18.4545
A_24_P64653	METTL7B	NM_152637	12q13.2	0	18.399
A_24_P623768			17q21.31	0	18.3191
A_23_P253982	HOXA4	NM_002141	7p15.2	0	18.1411
A_24_P322354	WEE1	NM_003390	11p15.4	0	18.0021
A_23_P127926	EXO1	NM_003686	1q43	0	17.9946
A_23_P23303	SKA1	NM_001039535	18q21.1	0	17.9634
A_24_P153558	C14orf81		14q32.33	0	17.8709
A_24_P12401	VEGFA	NM_001025366	6p21.1	0	17.7303
A_23_P65240	TMSB15A	NM_021992	Xq22.1	0	17.5678
A_23_P137173	COL4A1	NM_001845	13q34	0	17.5569
A_23_P153745	IFI30	NM_006332	19p13.11	0	17.4802
A_24_P257099	HIST1H1B	NM_005322	6p22.1	0	17.0971
A_23_P388812	CKAP2L	NM_152515	2q13	0	17.0785
A_23_P250385	HJURP	NM_018410	2q37.1	0	17.0655
A_23_P67360	PLEKHA4	NM_020904	19q13.33	0	17.0377
A_23_P99063	LUM	NM_002345	12q21.33	0	16.9615
A_23_P76488	EMP1	NM_001423	12p13.1	0	16.9234
A_24_P175188	SAMD9	NM_017654	7q21.2	0	16.8559
A_24_P402242	COL3A1	NM_000090	2q32.2	0	16.8552
A_24_P592544	IRX5	NM_005853	16q12.2	0	16.8254
A_24_P48057				0	16.7683
A_23_P33356	ADAMTS9		3p14.1	0	16.4403
A_32_P116488	OSR2	NM_053001	8q22.2	0	16.4318
A_23_P71570	STEAP3	NM_182915	2q14.2	0	16.4041
A_23_P90601			17q25.3	0	16.3594
A_23_P24104	PLAU	NM_002658	10q22.2	0	16.1303
A_24_P178631				0	16.054
A_23_P94501	VEGFA	NM_001025366	6p21.1	0	16.0373
A_23_P81805	ANXA1	NM_000700	9q21.13	0	16.0331
A_23_P211762	COL8A1		3q12.1	0	15.7746
A_23_P40174	GPR65	NM_003608	14q31.3	0	15.7417
A_23_P62890	MMP9	NM_004994	20q13.12	0	15.7196
A_23_P14564	GBP1	NM_002053	1p22.2	0	15.6648
A_23_P16523	GDF15	NM_004864	19p13.11	0	15.6034
A_23_P251421	CDCA7	NM_031942	2q31.1	0	15.3751
A_24_P918907	LOC154761	NR_015421	7q35	0	15.2029
A_23_P217832	CHEK1	NM_001274	11q24.2	0	15.046
A_23_P116123	FAM129A	NM_052966	1q25.3	0	14.9994
A_23_P74145	IGF2BP3	NM_006547	7p15.3	0	14.8998
A_32_P30600	CD48	NM_001778	1q23.3	0	14.8782
A_23_P19987			6p12.3	0	14.8752
A_23_P52278	VCAM1	NM_001078	1p21.2	0	14.8383
A_23_P34345	KIF11	NM_004523	10q23.33	0	14.7541
A_23_P22378	SOX11	NM_003108	2p25.2	0	14.7409
A_23_P111995	LOXL2	NM_002318	8p21.3	0	14.6316
A_23_P85693	COL4A2	NM_001846	13q34	0	14.6298
A_23_P205031	OIP5	NM_007280	15q15.1	0	14.5777
A_23_P379614	GBP2	NM_004120	1p22.2	0	14.5576
A_24_P82106	MMP14	NM_004995	14q11.2	0	14.5557
A_23_P76006	HOXD10	NM_002148	2q31.1	0	14.513
A_23_P70249	CDC25C	NM_001790	5q31.2	0	14.5064
A_23_P381368	SERPINH1	NM_001235	11q13.5	0	14.496
A_32_P192842	IL1RAP	NM_002182	3q28	0	14.4184
A_24_P944390	WWTR1		3q25.1	0	14.4108
A_24_P148762	LOC100293208	XM_002346086	8p21.2	0	14.3536
A_23_P216176	MSR1	NM_138715	8p22	0	14.253
A_23_P201778	PTPN7	NM_080588	1q32.1	0	14.1919
A_32_P178635	CENPK	NM_022145	5q12.3	0	14.0989
A_23_P155989			17q23.2	0	14.0954
A_23_P41114	LMNB1	NM_005573	5q23.2	0	13.8026
A_23_P58082	CSTA	NM_005213	3q21.1	0	13.7904
A_23_P258493	CCDC80	NM_199511	3q13.2	0	13.7538
A_24_P122137	CD70	NM_001252	19p13.3	0	13.7362
A_24_P106624	MEOX2	NM_005924	7p21.1	0	13.7316
A_24_P128442	LIF	NM_002309	22q12.2	0	13.7051
A_23_P119202	TBX15	NM_152380	1p12	0	13.6848
A_32_P151102	MSN	NM_002444	Xq11.1	0	13.6551
A_23_P4714	MIA	NM_006533	19q13.2	0	13.615
A_23_P501538	HOXA3	NM_153631	7p15.2	0	13.6058
A_24_P347411	POSTN	NM_006475	13q13.3	0	13.4771
A_32_P218671			10q21.1	0	13.4654
A_23_P157793	CA9	NM_001216	9p13.3	0	13.4447
A_24_P14156	NDC80	NM_006101	18p11.32	0	13.3664
A_32_P103837	FAM60A	NM_021238	12p11.21	0	13.358
A_23_P256334	ITGA1	NM_181501	5q11.2	0	13.3323
A_32_P98356	CDK6	NM_001259	7q21.2	0	13.2754
A_24_P166663			14q32.13	0	13.2721
A_23_P96325	RAB42	NM_152304	1p35.3	0	13.2381
A_24_P179400	ERCC6L	NM_017669	Xq13.1	0	13.2045
A_32_P198179	VEGFA	NM_001025370	6p21.1	0	13.2024
A_23_P434919			7p15.2	0	13.1862
A_23_P42718	NFE2L3	NM_004289	7p15.2	0	13.0739
A_23_P36120	MS4A6A	NM_022349	11q12.2	0	12.9704
A_24_P399888	CENPM	NM_001002876	22q13.2	0	12.9387
A_24_P59799	IGFBP3	NM_001013398	7p13	0	12.838
A_23_P337934	FBLIM1	NM_017556	1p36.21	0	12.8267
A_32_P96719	CCDC102B	NM_024781	18q22.1	0	12.8254
A_23_P215634	SHCBP1	NM_024745	16q11.2	0	12.8201
A_23_P127948	ADM	NM_001124	11p15.4	0	12.7314
A_24_P225616	SRPX	NM_006307	Xp11.4	0	12.5414
A_23_P96383	RRM2	NM_001034	2p25.1	0	12.5246
A_23_P149992	PDLIM1	NM_020992	10q23.33	0	12.4448
A_24_P36898			1p22.2	0	12.4225
A_32_P175934	CD48	NM_001778	1q23.3	0	12.3779
A_23_P149668	TMEM45A	NM_018004	3q12.2	0	12.3483
A_23_P113212	KIF14	NM_014875	1q32.1	0	12.3086
A_23_P121064	PTX3	NM_002852	3q25.32	0	12.177
A_23_P357101	APOBEC3F	NM_145298	22q13.1	0	12.1567
A_23_P76914	LPL	NM_000237	8p21.3	0	12.148
A_23_P146233	SIX1	NM_005982	14q23.1	0	12.0685
A_24_P412088	HMGA2	NM_003483	12q14.3	0	12.0245
A_23_P95930	MCM10	NM_182751	10p13	0	11.9526
A_32_P107372	HOXC9	NM_006897	12q13.13	0	11.8872
A_23_P25150	MEX3A	NM_001093725	1q22	0	11.869
A_24_P857404	GBP1	NM_002053	1p22.2	0	11.8638
A_23_P70007	CNGA3	NM_001298	2q11.2	0	11.845
A_23_P7636	HMMR	NM_012484	5q34	0	11.7987
A_24_P59786	PTTG1	NM_004219	5q33.3	0	11.7691
A_23_P68167	GFAP	NM_001131019	17q21.31	0	11.7538
A_32_P109296	HOXA10	NM_018951	7p15.2	0	11.7474
A_32_P169754	IKBIP	NM_153687	12q23.1	0	11.7248
A_23_P253368	C15orf42	NM_152259	15q26.1	0	11.6822
A_32_P25050	YBX1	NM_004559	1p34.2	0	11.6779
A_23_P303210	RDH10	NM_172037	8q21.11	0	11.6578
A_24_P340128	TACC3	NM_006342	4p16.3	0	11.6484
A_24_P944383	CP	NM_000096	3q24	0	11.6442
A_32_P65804	P2RY8	NM_178129	Xp22.33	0	11.6412
A_23_P414793	WWTR1		3q25.1	0	11.6346
A_23_P212844			14q31.3	0	11.5705
A_23_P120316	MTHFD2	NM_006636	2p13.1	0	11.517
A_32_P70158	LILRB3	NM_006864	19q13.42	0	11.5107
A_23_P75769	ARHGAP11A	NM_014783	15q13.3	0	11.4341
A_23_P73114	PROS1	NM_000313	3q11.2	0	11.4311
A_23_P88865	MS4A4A	NM_024021	11q12.2	0	11.392
A_32_P30238	CMTM3	NM_144601	16q22.1	0	11.3756
A_23_P136805			11q21	0	11.3542
A_23_P148475	KIF4A	NM_012310	Xq13.1	0	11.3388
A_24_P183128	VSIG4	NM_007268	Xq12	0	11.3344
A_24_P332314	STC2	NM_003714	5q35.2	0	11.3137
A_23_P217269	TYMP	NM_001953	22q13.33	0	11.3083
A_23_P416395	PLAC8	NM_016619	4q21.22	0	11.3055
A_24_P319613	NEK2	NM_002497	1q32.3	0	11.2792
A_23_P91802	FAM111B	NM_198947	11q12.1	0	11.2668
A_23_P348159	DST	NM_020388	6p12.1	0	11.221
A_24_P935819	ABCA13	NM_152701	7p12.3	0	11.2191
A_23_P429491	C11orf82	NM_145018	11q14.1	0	11.173
A_23_P364324			6q25.3	0	11.1572
A_24_P96403	RUNX1	NM_001001890	21q22.12	0	11.1505
A_23_P152235	IRX3	NM_024336	16q12.2	0	11.1173
A_32_P189204	GAS2L3	NM_174942	12q23.1	0	11.0657
A_23_P151637	S100A11	NM_005620	1q21.3	0	11.0381
A_24_P739344	RSE2	NM_002934	14q11.2	0	11.0286
A_23_P126593	ADAMTS6	NM_197941	5q12.3	0	11.0012
A_23_P70660	HIST1H3D	NM_003530	6p22.1	0	10.9963
A_23_P213319	FAM46A	NM_017633	6q14.1	0	10.9945
A_23_P92499	TLR2	NM_003264	4q31.3	0	10.9804
A_23_P219045	NOX4	NM_016931	11q14.3	0	10.9706
A_24_P11506	KYNU	NM_001032998	2q22.2	0	10.9245
A_32_P53524	NTN1	NM_004822	17p13.1	0	10.9146
A_23_P211233	APOBEC3C	NM_014508	22q13.1	0	10.8268
A_23_P57277	MYBPH	NM_004997	1q32.1	0	10.7947
A_23_P148737	COL6A2	NM_001849	21q22.3	0	10.7853
A_23_P120931	EMR2	NM_013447	19p13.12	0	10.7767
A_32_P100947	C21orf7	NM_020152	21q21.3	0	10.7733
A_23_P502336			2q32.1	0	10.76
A_24_P388860	STC2	NM_003714	5q35.2	0	10.6803
A_24_P364825	MMP2	NM_004530	16q12.2	0	10.6721
A_23_P163787	DZIP1L	NM_173543	3q22.3	0	10.6716
A_23_P384635	SNX20		16q12.1	0	10.6624
A_23_P110686	OSMR	NM_003999	5p13.1	0	10.6576
A_23_P51487	FAM54A	NM_138419	6q23.3	0	10.5942
A_23_P34788	EMR1	NM_001974	19p13.3	0	10.5933
A_32_P405759	CLIC1	NM_001288	6p21.33	0	10.591
A_23_P30884	BEST3	NM_032735	12q15	0	10.5855
A_32_P60065	KIF2C	NM_006845	1p34.1	0	10.583
A_32_P148345	GBP3	NM_018284	1p22.2	0	10.5793
A_23_P323801	ANXA2	NM_001002857	15q22.2	0	10.5688
A_23_P27556	COL22A1	NM_152888	8q24.23	0	10.5661
A_23_P253752	F2RL2	NM_004101	5q13.3	0	10.552
A_23_P500998	TNFAIP6	NM_007115	2q23.3	0	10.5478
A_23_P165624	STK32A	NM_145001	5q32	0	10.5377
A_23_P355394	HOXA9	NM_152739	7p15.2	0	10.5248
A_23_P91900	SMC4	NM_005496	3q26.1	0	10.5005
A_24_P56310	C1QTNF6	NM_031910	22q13.1	0	10.4999
A_24_P211565	TNFRSF19	NM_148957	13q12.12	0	10.4555
A_32_P25623	HLA-DRB5	NM_002125	6p21.32	0	10.4469
A_24_P119745	TAP1	NM_000593	6p21.32	0	10.428
A_24_P85539	FN1	NM_212482	2q35	0	10.4232
A_23_P45099	SYNE2	NM_015180	14q23.2	0	10.3899
A_24_P8116	CCDC80	NM_199511	3q13.2	0	10.3768
A_24_P307759	FN1	NM_212482	2q35	0	10.3545
A_23_P59005			12q13.2	0	10.3518
A_24_P381455	S100A9	NM_002965	1q21.3	0	10.325
A_23_P51797			1p22.1	0	10.2815
A_32_P1712	DRAM1	NM_018370	12q23.2	0	10.2772
A_23_P23048	RSE2	NM_002934	14q11.2	0	10.2748
A_24_P323114	IL1RAP	NM_002182	3q28	0	10.2461
A_24_P282237	PRRX1	NM_006902	1q24.2	0	10.2365
A_32_P44394	RAD54L	NM_003579	1p33	0	10.218
A_23_P170857	SPARC	NM_003118	5q33.1	0	10.2079
A_32_P95729	POM121L9P	NR_003714	22q11.23	0	10.1875
A_23_P502731	PRIM2	NM_000947	6p11.2	0	10.1861
A_23_P7642	ANXA2P3	NR_001446	10q21.3	0	10.1705
A_23_P74115	AIM2	NM_004833	1q23.1	0	10.1573
A_23_P91636	FANCI	NM_018193	15q26.1	0	10.1572
A_24_P157156	HTRA3	NM_053044	4p16.1	0	10.1313
A_23_P395438	NCAPH	NM_015341	2q11.2	0	10.1151
A_23_P415443	CCDC150	NM_001080539	2q33.1	0	10.0906
A_24_P375002	YBX1	NM_004559	1p34.2	0	10.0819
A_24_P303127	MS4A7	NM_021201	11q12.2	0	10.0306
A_24_P302584	PSB	NR_002798	19q13.33	0	10.0085
A_23_P203351	SOX11	NM_003108	2p25.2	0	9.98783
A_23_P90125	GAPT	NM_152687	5q11.2	0	9.9773
A_23_P93772	HOXA5	NM_019102	7p15.2	0	9.93453
A_24_P372223	MSR1	NM_138715	8p22	0	9.9175
A_24_P39508	HSPA6	NM_002155	1q23.3	0	9.81832
A_23_P15876	ALPK2	NM_052947	18q21.31	0	9.81597
A_23_P66525	HS3ST3A1	NM_006042	17p12	0	9.81526
A_23_P86682	COL5A1	NM_000093	9q34.3	0	9.80885
A_23_P98565	MYOF	NM_013451	10q23.33	0	9.80341
A_23_P114903	MS4A14	NM_032597	11q12.2	0	9.77772
A_23_P83818	CMTM3	NM_144601	16q22.1	0	9.75974
A_24_P77904	TUBB6	NM_032525	18p11.21	0	9.73237
A_24_P370702	CHR9	NM_017581	4p14	0	9.72343
A_23_P254271	HIST1H1D	NM_005320	6p22.1	0	9.71886
A_23_P61508	GBP3	NM_018284	1p22.2	0	9.70737
A_24_P260639	HOXA10	NM_018951	7p15.2	0	9.68085
A_23_P219072	TK1	NM_003258	17q25.3	0	9.62011
A_24_P935682	S100A10	NM_002966	1q21.3	0	9.6076
A_32_P108748	CISH	NM_145071	3p21.31	0	9.60485
A_23_P333605	SAMD9	NM_017654	7q21.2	0	9.60468
A_24_P195454	ENPEP	NM_001977	4q25	0	9.59539
A_23_P107421			1q41	0	9.58177
A_32_P196263	UNQ6228		11q21	0	9.57686
A_23_P144096			4p15.33	0	9.57002
A_23_P137984	ADAMTS9	NM_182920	3p14.1	0	9.55355
A_32_P6015	MNX1	NM_005515	7q36.3	0	9.55262
A_23_P58321	TRIM5	NM_033092	11p15.4	0	9.5374
A_32_P93584	CC2	NM_001237	4q27	0	9.49889
A_32_P193770	IKBKE	NM_014002	1q32.1	0	9.49504
A_23_P356526	C4orf47		4q35.1	0	9.49145
A_23_P887			17q21.32	0	9.46695
A_23_P431591	MDK	NM_001012334	11p11.2	0	9.43651
A_24_P175187	CXCL9	NM_002416	4q21.1	0	9.43552
A_23_P18452	SNTB1		8q24.12	0	9.43198
A_32_P86264	C5orf39	NM_001014279	5p12	0	9.42035
A_23_P386030	PHLDA1	NM_007350	12q21.2	0	9.41663
A_32_P37143	SAMD9	NM_017654	7q21.2	0	9.39791
A_23_P116235	KLHDC8A	NM_018203	1q32.1	0	9.36398
A_24_P62800	GAS2L3		12q23.1	0	9.35977
A_23_P76450			17q22	0	9.35813
A_23_P71727	HAS2	NM_005328	8q24.13	0	9.34859
A_23_P24997	CDK4	NM_000075	12q14.1	0	9.34045
A_23_P10206	PLEKHG2	NM_022835	19q13.2	0	9.2745
A_23_P323563	NKX3-2	NM_001189	4p15.33	0	9.26232
A_23_P386254	CKS2	NM_001827	9q22.2	0	9.26031
A_24_P20607	CXCL11	NM_005409	4q21.1	0	9.25585
A_23_P257144	IDO1	NM_002164	8p11.21	0	9.22885
A_23_P59960	FOXM1	NM_202002	12p13.33	0	9.22501
A_23_P112026	PXDN	NM_012293	2p25.3	0	9.21826
A_24_P383480	CASP4	NM_033306	11q22.3	0	9.21199
A_23_P151150	APOC1	NM_001645	19q13.32	0	9.20996
A_24_P715719	CRISPLD1	NM_031461	8q21.11	0	9.19658
A_23_P4649			9p13.3	0	9.19386
A_24_P375962	PROS1	NM_000313	3q11.2	0	9.19363
A_23_P35912			2p16.3	0	9.17038
A_23_P48676	CELSR1	NM_014246	22q13.31	0	9.14772
A_23_P6066			14q11.2	0	9.12563
A_32_P85106	CSRP2	NM_001321	12q21.2	0	9.11865
A_23_P205500	PYGL	NM_002863	14q22.1	0	9.10047
A_23_P132378	CPXM1	NM_019609	20p13	0	9.08214
A_23_P44724	C6orf118	NM_144980	6q27	0	9.07223
A_32_P37495	NID2	NM_007361	14q22.1	0	9.02875
A_23_P163087	UGGT1	NM_020120	2q14.3	0	9.02739
A_23_P255016	APOC1	NM_001645	19q13.32	0	9.01348
A_24_P109214			14q31.1	0	8.96388
A_23_P131866	EPSTI1	NM_033255	13q14.11	0	8.93598
A_23_P105794	LOXL1	NM_005576	15q24.1	0	8.92399
A_23_P124084	AURKA	NM_198433	20q13.2	0	8.88195
A_23_P17095	COL5A1	NM_000093	9q34.3	0	8.87887
A_23_P158593	TFPI	NM_006287	2q32.1	0	8.87053
A_23_P361584	TMEM154	NM_152680	4q31.3	0	8.85733
A_23_P16944	SDC1	NM_001006946	2p24.1	0	8.84627
A_24_P586712	FCGR3A	NM_000569	1q23.3	0	8.83717
A_23_P84230	SKA3		13q12.11	0	8.83079
A_24_P216654	OTP	NM_032109	5q14.1	0	8.82777
A_23_P200728	SOAT1	NM_003101	1q25.2	0	8.81231
A_23_P340909	TPRG1	NM_198485	3q28	0	8.77391
A_23_P208493	MND1	NM_032117	4q31.3	0	8.73874
A_23_P133123	C5AR1	NM_001736	19q13.32	0	8.71884
A_24_P393312	FKBP10	NM_021939	17q21.2	0	8.70276
A_23_P257668	LILRB2	NM_005874	19q13.42	0	8.69981
A_23_P153562	TTC26	NM_024926	7q34	0	8.69883
A_32_P79396	ZAK	NM_016653	2q31.1	0	8.69539
A_23_P366394			1q23.1	0	8.6612
A_23_P15727			14q32.13	0	8.65862
A_32_P124727	MPT	NM_005746	7q22.2	0	8.65759
A_23_P150935	C1R	NM_001733	12p13.31	0	8.64094
A_24_P233786	C1QB	NM_000491	1p36.12	0	8.63467
A_23_P382688	FLVCR2	NM_017791	14q24.3	0	8.63072
A_23_P158725	TROAP	NM_005480	12q13.12	0	8.63003
A_23_P416468	SLC16A3	NM_001042422	17q25.3	0	8.61742
A_23_P137366	CD93	NM_012072	20p11.21	0	8.60881
A_23_P140373	FAM122B	NM_145284	Xq26.3	0	8.60848
A_23_P210811	PIF1	NM_025049	15q22.31	0	8.59411
A_24_P280983	TYMS	NM_001071	18p11.32	0	8.59138
A_23_P50096	FAM129A	NM_052966	1q25.3	0	8.5757
A_23_P125423	HOXA11AS	NR_002795	7p15.2	0	8.56601
A_24_P235429	BATF	NM_006399	14q24.3	0	8.5442
A_23_P128974	TNFSF13B	NM_006573	13q33.3	0	8.54406
A_23_P88731	RP2	NM_006915	Xp11.3	0	8.5285
A_24_P943597	CLEC5A	NM_013252	7q34	0	8.52458
A_23_P323180	HOXD3	NM_006898	2q31.1	0	8.52399
A_32_P221799	SPATA17	NM_138796	1q41	0	8.51278
A_23_P304356	RAD51	NM_002875	15q15.1	0	8.50939
A_23_P346912	ABCA1	NM_005502	9q31.1	0	8.50774
A_23_P22433	PHLDA1	NM_007350	12q21.2	0	8.50596
A_23_P14174	HIST1H2AM	NM_003514	6p22.1	0	8.46533
A_24_P198355	FAM60A	NM_021238	12p11.21	0	8.44356
A_23_P53276	AEBP1	NM_001129	7p13	0	8.43799
A_23_P302005	NID1	NM_002508	1q42.3	0	8.43062
A_23_P13663	STON1	NM_006873	2p16.3	0	8.42702
A_24_P592591	TIMELESS	NM_003920	12q13.2	0	8.42617
A_23_P200928	SPP1	NM_001040058	4q22.1	0	8.41811
A_23_P157299	GBP5	NM_052942	1p22.2	0	8.4024
A_23_P74290	NEDD1	NM_152905	12q23.1	0	8.36686
A_23_P7313			10p11.21	0	8.36256
A_32_P109203			21q21.3	0	8.35926
A_23_P160025	IFI16	NM_005531	1q23.1	0	8.28997
A_23_P7528	DPYSL3	NM_001387	5q32	0	8.28153
A_32_P164573	IL4I1	NM_172374	19q13.33	0	8.24336
A_24_P13533	PPIL5	NM_203467	14q22.1	0	8.23587
A_24_P773539			9q22.31	0	8.23207
A_23_P502520			11q21	0	8.20147
A_23_P17481	HELLS	NM_018063	10q23.33	0	8.14809
A_24_P197964	LEFTY2	NM_003240	1q42.12	0	8.14088
A_23_P137573	SIGLEC1	NM_023068	20p13	0	8.13127
A_32_P200934	TRIM14	NM_014788	9q22.33	0	8.10369
A_24_P942335			18p11.31	0	8.09361
A_32_P55427	C15orf42		15q26.1	0	8.08288
A_23_P12816			10q23.33	0.000111732	8.0547
A_24_P799048			11q21	0	8.05188
A_23_P32500	LIMA1	NM_016357	12q13.13	0	8.04856
A_23_P414273	CLEC18B	NM_001011880	16q22.3	0	8.04452
A_23_P151267	STAB1	NM_015136	3p21.1	0	8.0381
A_23_P52676	SAMD9	NM_017654	7q21.2	0	8.03342
A_23_P355244	LOXL3	NM_032603	2p13.1	0	8.02252
A_24_P3804	C5orf62	NM_032947	5q33.1	0	8.02
A_24_P159434	SIGLEC7	NM_014385	19q13.33	0	8.0172
A_32_P70315	CATSPER1	NM_053054	11q13.1	0	8.01229
A_23_P206501	PLAC8	NM_016619	4q21.22	0	8.01181
A_23_P50175	CD300A	NM_007261	17q25.1	0	7.99587
A_23_P81219	C6orf26	NM_001039651	6p21.33	0	7.99319
A_24_P7121				0	7.99197
A_24_P596251	NSUN7	NM_024677	4p14	0.000427435	7.96718
A_23_P39799	TIMP4	NM_003256	3p25.2	0	7.9647
A_23_P76480	EMP3	NM_001425	19q13.32	0	7.94578
A_23_P26024	BTN2A2	NM_181531	6p22.1	0.000161893	7.93894
A_32_P112712	MUC1	NM_002456	1q22	0	7.93118
A_23_P119362	VIM	NM_003380	10p12.33	0	7.92703
A_23_P250156	IGF2BP2	NM_006548	3q27.2	0	7.91559
A_23_P351275	C15orf48	NM_032413	15q21.1	0	7.91252
A_23_P161194	UPP1	NM_181597	7p12.3	0	7.90937
A_32_P175739	MYOF	NM_013451	10q23.33	0	7.90688
A_24_P119141	NOD2	NM_022162	16q12.1	0	7.90402
A_24_P50328				0	7.8954
A_23_P354387			12p13.31	0	7.89322
A_23_P137856	NMB	NM_021077	15q25.2	0	7.8864
A_32_P170206	DRAM1	NM_018370	12q23.2	0	7.88262
A_32_P34920	PROS1	NM_000313	3p11.1	0	7.88044
A_23_P99163			6q15	9.82e-05	7.87992
A_23_P420863			12q22	0	7.87231
A_32_P24165			4q21.3	0	7.86907
A_23_P88522	HK2	NM_000189	2p13.1	0	7.85673
A_23_P62857	FANCD2	NM_001018115	3p25.3	4.63e-05	7.85365
A_23_P122439	FOXD1	NM_004472	5q13.2	0	7.85053
A_24_P59471	ERP27	NM_152321	12p12.3	0	7.84925
A_24_P914411	KDELR2	NM_006854	7p22.1	0	7.83908
A_23_P22224	EIF4EBP1	NM_004095	8p12	0	7.83697
A_23_P97141	ERAP2	NM_022350	5q15	0	7.82595
A_23_P19938	DTX3L	NM_138287	3q21.1	0	7.81347
A_23_P419254	CDCA8	NM_018101	1p34.3	0	7.80496
A_23_P30243	KCNE4	NM_080671	2q36.1	0	7.80162
A_23_P139687	DIAPH3	NM_030932	13q21.2	4.55e-05	7.79189
A_23_P392575	RGS1	NM_002922	1q31.2	0	7.77851
A_24_P370472			6p21.32	0	7.77508
A_23_P347040	HLA-DRB4	NM_021983		1.64e-05	7.77421
A_24_P246626	FLJ36840			7.43e-05	7.77259
A_23_P375	HOXA10		12q13.13	0	7.75049
A_23_P305060	FMOD	NM_002023	1q32.1	0	7.74921
A_23_P114883	ABCB4	NM_018850	7q21.12	0	7.74734
A_24_P74932	RBM47	NM_019027	4p14	0	7.74456
A_23_P204286	S100A16	NM_080388	1q21.3	0	7.73796
A_23_P55020	ADAM12	NM_003474	10q26.2	0	7.72409
A_23_P132910	MGP	NM_000900	12p12.3	0	7.71788
A_23_P123112	MPT	NM_005746	7q22.2	0	7.71702
A_23_P202327	FAM83D	NM_030919	20q11.23	4.61e-05	7.69038
A_23_P64173	CD300LF	NM_139018	17q25.1	0	7.67303
A_23_P147918	CARD16	NM_001017534	11q22.3	0.000169082	7.67178
A_23_P94795	TEAD4	NM_003213	12p13.33	0	7.67022
A_24_P14584	BACE2	NM_012105	21q22.3	0.000111111	7.66591
A_24_P48204	SECTM1	NM_003004	17q25.3	0	7.65904
A_23_P323751	PLP2	NM_002668	Xp11.23	0	7.65035
A_24_P201973	SERINC2	NM_178865	1p35.2	0	7.64002
A_23_P217866	CD99	NM_002414	Xp22.33	0	7.61498
A_23_P408353	IFI16	NM_005531	1q23.1	0	7.60714
A_23_P259189	CLIC4	NM_013943	1p36.11	0	7.60678
A_24_P932648	HLA-A	NM_002116	6p21.33	0	7.60317
A_24_P169873			14q32.33	1.59e-05	7.59113
A_23_P217510	TEP1	NM_007110	14q11.2	0	7.58911
A_24_P740662	OAS2	NM_016817	12q24.13	0	7.564
A_23_P147326	B2M		15q21.1	0	7.55485
A_24_P343929			19p13.3	0	7.5532
A_32_P210516	CHEK2	NM_001005735	22q12.1	0	7.54173
A_23_P121533	SPON2	NM_012445	4p16.3	0	7.52237
A_23_P16469	PLAUR	NM_001005377	19q13.31	0	7.51113
A_24_P352952	RPE65	NM_000329	1p31.3	1.58e-05	7.50625
A_24_P414553	C15orf42	NM_152259	15q26.1	0	7.50211
A_24_P350771	COL14A1	NM_021110	8q24.12	0	7.49903
A_23_P345707			11p15.1	0.000130378	7.49593
A_23_P34473	FAM20A	NM_017565	17q24.2	0	7.48314
A_23_P109452	ARRDC3	NM_020801	5q14.3	0	7.48107
A_24_P254789			8p23.3	7.18e-05	7.45818
A_23_P103511	C1orf226	NM_001085375	1q23.3	0	7.4495
A_32_P44047	FAM70A	NM_017938	Xq24	3.14e-05	7.44819
A_23_P144911	GZMA	NM_006144	5q11.2	0.000120482	7.44389
A_23_P125680	EGFLAM	NM_152403	5p13.1	0	7.44376
A_23_P45799	HLA-DPB1	NM_002121	6p21.32	7.16e-05	7.42985
A_23_P72651	CARD8	NM_014959	19q13.32	4.52e-05	7.42846
A_23_P258769	ORC1L	NM_004153	1p32.3	0	7.42834
A_32_P194848	ECSCR	NM_001077693	5q31.2	0	7.42076
A_23_P80902	KIF15	NM_020242	3p21.31	0	7.40923
A_24_P42517	C10orf81	NM_024889	10q25.3	0	7.39116
A_24_P286951	KDELR2	NM_006854	7p22.1	0	7.37966
A_24_P84608			9p21.3	0	7.37901
A_23_P133445	TAGLN2	NM_003564	1q23.2	1.63e-05	7.37096
A_23_P27721			11p13	0	7.35346
A_24_P902509	WDR76	NM_024908	15q15.3	0.000109739	7.34742
A_23_P51231	AEBP1	NM_001129	7p13	0	7.32684
A_23_P46369	ADAMTS9	NM_182920	3p14.1	0	7.32586
A_24_P98047	PAX3	NM_181458	2q36.1	1.58e-05	7.31733
A_23_P389897	ARHGAP15	NM_018460	2q22.2	0	7.30361
A_23_P209499	SLC43A3	NM_199329	11q12.1	0	7.29738
A_23_P129075	NGFR	NM_002507	17q21.33	0	7.2966
A_24_P92183	RAB13	NM_002870	1q21.3	0	7.28381
A_23_P94800	RUNX3	NM_001031680	1p36.11	0	7.28371
A_23_P255166	S100A4	NM_002961	1q21.3	0	7.28017
A_23_P358548	FANCI	NM_018193	15q26.1	0	7.27628
A_23_P147423	PABPC1L	NM_001124756	20q13.12	7.19e-05	7.27513
A_23_P145916	SLC16A10	NM_018593	6q21	0	7.26355
A_32_P177477	PRKD3	NM_005813	2p22.2	3.13e-05	7.24907
A_24_P313504	CD3D	NM_000732	11q23.3	0	7.23804
A_24_P298409	CNTLN	NM_017738	9p22.2	0.000290635	7.22082
A_24_P334130	LILRB1	NM_006669	19q13.42	0.000233333	7.22026
A_23_P108574	BTN3A2	NM_007047	6p22.1	0	7.21139
A_32_P209582	CLEC2B	NM_005127	12p13.31	0	7.1985
A_24_P201702	HLA-C	NM_002117	6p21.33	0	7.19304
A_23_P138985	PLK1	NM_005030	16p12.1	0	7.18959
A_23_P157963	ITGB3	NM_000212	17q21.32	0	7.18687
A_32_P43878	FN1	NM_054034	2q35	0	7.17913
A_24_P318656	GTSE1		22q13.31	0.00015	7.17614
A_24_P916195			21q21.3	0.000196532	7.1708
A_23_P391264			11q21	0	7.16508
A_32_P56489			11q21	4.59e-05	7.15395
A_23_P343221	LOC100287239	XM_002342751	7q31.2	0	7.15058
A_24_P936252	OXTR	NM_000916	3p25.3	0	7.14306
A_23_P151075	ARHGDIB	NM_001175	12p12.3	0.000361944	7.13201
A_32_P87697	TYROBP	NM_003332	19q13.12	0	7.13102
A_24_P46130	HIST1H4K	NM_003541	6p22.1	1.57e-05	7.12179
A_23_P319633	ZDHHC15	NM_144969	Xq13.3	0	7.12167
A_23_P132619			15q26.1	0	7.09737
A_32_P167176	GSC	NM_173849	14q32.13	0	7.09721
A_24_P195714	FKBP5	NM_004117	6p21.31	0.000197216	7.08669
A_24_P38081	ACPP	NM_001099	3q22.1	1.6e-05	7.0645
A_23_P30813			4q12	1.6e-05	7.06398
A_23_P27994	PXDN		2p25.3	0.00032735	7.06111
A_24_P232809			2q13	0	7.05852
A_24_P944570	HLA-DRA	NM_019111	6p21.32	0.000110193	7.05765
A_24_P186370	CA12		15q22.2	4.5e-05	7.03127
A_24_P115762	OSBPL3	NM_015550	7p15.3	0	7.02337
A_23_P5392	PCOLCE	NM_002593	7q22.1	0	7.01346
A_23_P82169	TRIM47	NM_033452	17q25.1	1.62e-05	7.00896
A_24_P235248	TP53I3	NM_004881	2p23.3	0	7.00864
A_24_P40995	SOX4	NM_003107	6p22.3	7.45e-05	6.99999
A_23_P26697	CTSC	NM_148170	11q14.2	0.000193622	6.99732
A_23_P163336	MSN	NM_002444	Xq11.1	0.000294118	6.98686
A_24_P222655	C1QA	NM_015991	1p36.12	0	6.98253
A_23_P215525	FNDC3B	NM_022763	3q26.31	0	6.97321
A_24_P223124	PTPRZ1	NM_002851	7q31.32	0	6.97164
A_32_P226735			1q22	4.64e-05	6.96913
A_23_P251499			16q12.2	4.52e-05	6.96372
A_23_P348636	CXCR4	NM_001008540	2q21.3	0	6.94121
A_23_P85952	PLK1	NM_005030	16p12.1	0	6.92802
A_23_P134426	GPNMB	NM_001005340	7p15.3	0.000197445	6.92712
A_23_P203332	LAMC1	NM_002293	1q25.3	0	6.927
A_23_P42575	FAM111A	NM_022074	11q12.1	0	6.90925
A_24_P385611	FCGR2B	NM_004001	1q23.3	0	6.90869
A_24_P70993	FOXJ1	NM_001454	17q25.1	0	6.90153
A_23_P54770	CALD1	NM_033138	7q33	4.56e-05	6.90053
A_32_P66843	APOB48R	NM_018690	16p11.2	1.62e-05	6.89567
A_24_P125561	TPX2	NM_012112	20q11.21	4.64e-05	6.89516
A_24_P218265	DBI	NM_020548	2q14.2	0	6.89295
A_23_P118174	DENND2D	NM_024901	1p13.3	0.000159705	6.88471
A_23_P201628	RAD51AP1	NM_006479	12p13.32	0	6.88374
A_23_P68610	SIGLEC9	NM_014441	19q13.33	1.61e-05	6.8796
A_23_P99292	TNFRSF10B	NM_003842	8p21.3	0	6.87927
A_24_P408772	SP100	NM_003113	2q37.1	1.63e-05	6.8713
A_23_P34644	MPT	NM_005746	7q22.2	0.000195853	6.8712
A_23_P79199	CD99	NM_002414	Xp22.33	0.000448343	6.85713
A_23_P102000	C19orf69	NM_001130514	19q13.2	1.63e-05	6.85235
A_32_P61708	GINS2	NM_016095	16q24.1	0	6.84186
A_23_P210763	NBLA00301		4q34.1	0	6.84121
A_32_P158272	JAG1	NM_000214	20p12.2	0	6.82845
A_24_P133488	MYC	NM_002467	8q24.21	1.59e-05	6.82608
A_23_P94230	IFI44	NM_006417	1p31.1	0	6.82382
A_24_P171549	PPP1R14B	NM_138689	11q13.1	0	6.81535
A_23_P133000	EME1	NM_152463	17q21.33	0.000187793	6.80428
A_24_P829183	TCF3	NM_003200	19p13.3	4.67e-05	6.79783
A_23_P82868	PLAT	NM_000930	8p11.21	0	6.78965
A_24_P766228	LY96	NM_015364	8q21.11	0	6.78959
A_24_P349965	FL	NM_001456	Xq28	0	6.78923
A_24_P329795	CDCA4	NM_017955	14q32.33	0.000295082	6.78697
A_23_P215956	CDCA7	NM_031942	2q31.1	0	6.78299
A_23_P368225	SHOX2	NM_006884	3q25.32	0.000169903	6.77807
A_23_P96568	C10orf10	NM_007021	10q11.21	4.51e-05	6.77783
A_32_P3783	ATP8B3		19p13.3	8.46e-05	6.77621
A_23_P118246	TCF19	NM_007109	6p21.33	4.62e-05	6.7752
A_24_P342226			4p15.31	0	6.7735
A_32_P215304	FLJ32255		5p12	0	6.77195
A_23_P67708			11q21	1.59e-05	6.77121
A_24_P300021	MACC1	NM_182762	7p15.3	0.000169697	6.77061
A_32_P102627			17q23.1	0	6.76816
A_23_P365817			12q14.3	7.44e-05	6.76112
A_23_P23074			11q21	0	6.75841
A_23_P436484	CCND2	NM_001759	12p13.32	0	6.7483
A_23_P218111	SAMD9L	NM_152703	7q21.2	8.44e-05	6.74495
A_23_P139881	SERPI1	NM_001002236	14q32.13	7.32e-05	6.73732
A_23_P145874			20q13.12	0	6.71295
A_24_P201064	ARL11	NM_138450	13q14.3	0	6.7127
A_24_P252078	PPP1R3B	NM_024607	8p23.1	0	6.68702
A_23_P76573	BTN3A2	NM_007047	6p22.1	7.13e-05	6.67013
A_24_P391991	FAM183B	NR_028347	7p14.1	4.69e-05	6.66538
A_24_P941167	NEXN	NM_144573	1p31.1	1.61e-05	6.6601
A_24_P409971	APOL6	NM_030641	22q12.3	0	6.65809
A_23_P69720	HMOX1	NM_002133	22q12.3	1.63e-05	6.6396
A_24_P166443	CD58	NM_001779	1p13.1	0	6.63881
A_23_P27315	RBBP8	NM_002894	18q11.2	4.68e-05	6.63082
A_23_P120883	C8orf4	NM_020130	8p11.21	4.57e-05	6.62963
A_23_P390157	CENPE	NM_001813	4q24	0	6.6271
A_24_P195400	EMILIN2	NM_032048	18p11.31	0.00034375	6.61536
A_23_P56404	C19orf40	NM_152266	19q13.11	4.59e-05	6.61362
A_24_P134568	FANCI	NM_018193	15q26.1	0	6.61297
A_23_P338505	AVIL	NM_006576	12q14.1	4.6e-05	6.60881
A_23_P138308	PLVAP	NM_031310	19p13.11	0.000190476	6.60699
A_23_P56328	EN1	NM_001426	2q14.2	4.5e-05	6.58594
A_23_P253350	ANXA5	NM_001154	4q27	1.58e-05	6.58458
A_24_P24371	AKR1B10	NM_020299	7q33	0.000160692	6.58086
A_32_P205350	PKMYT1	NM_182687	16p13.3	0	6.5791
A_24_P34155	RP2	NM_006915	Xp11.3	7.34e-05	6.57873
A_24_P142743	CNN2	NM_004368	19p13.3	7.09e-05	6.57661
A_23_P93641	HLA-DPB1	NM_002121	6p21.32	4.55e-05	6.57529
A_23_P253524			20q11.23	7.25e-05	6.57278
A_24_P287941			14q32.33	0.000234637	6.56264
A_24_P365365	PSMC3IP	NM_013290	17q21.31	0.000728782	6.56199
A_23_P375104	RUNX1	NM_001122607	21q22.12	7.08e-05	6.55962
A_23_P252371	TCF3	NM_003200	19p13.3	0	6.5579
A_24_P105102			18q21.2	0	6.55452
A_24_P940678	CLSPN	NM_022111	1p34.3	7.35e-05	6.54197
A_24_P377144	S100A11	NM_005620	1q21.3	0.000161491	6.53303
A_23_P394562	ANO6	NM_001025356	12q12	1.62e-05	6.53194
A_23_P126212			Xp11.4	7.24e-05	6.52346
A_24_P282309	CALCRL	NM_005795	2q32.1	4.67e-05	6.51286
A_24_P261032	DPYD	NM_000110	1p21.3	0.000152478	6.50924
A_24_P213684	P4HB			0.001316	6.5048
A_32_P14187	RDH10	NM_172037	8q21.11	0.00010929	6.50356
A_23_P43988	MYOF	NM_133337	10q23.33	0.000132626	6.49165
A_23_P145863	ANTXR2	NM_058172	4q21.21	0.000111576	6.48844
A_32_P82650	LDLRAD3	NM_174902	11p13	0	6.47987
A_23_P39898	LOC389831			0	6.47641
A_24_P541576	CASC5		15q15.1	0.00031746	6.4729
A_24_P391574	TFAP2A	NM_001032280	6p24.3	0	6.4724
A_23_P389118			4q12	0	6.468
A_23_P153197	C1QC	NM_172369	1p36.12	4.57e-05	6.44936
A_24_P145134	SOD2	NM_001024465	6q25.3	0.0001321	6.43583
A_24_P68342	TGIF1	NM_170695	18p11.31	0.000160494	6.43244
A_23_P125977	IGFBP5	NM_000599	2q35	4.54e-05	6.43134
A_23_P213298	SOCS3	NM_003955	17q25.3	0.000133156	6.4269
A_32_P62026	LIMS1	NM_004987	2q13	0.000179641	6.42411
A_23_P500799	ARSJ	NM_024590	4q26	3.13e-05	6.4237
A_23_P256425	ADAMDEC1	NM_014479	8p21.2	0	6.42286
A_32_P140139	IGFBP5	NM_000599	2q35	0.000131062	6.42162
A_24_P196688	CASP6	NM_001226	4q25	0	6.4192
A_23_P90130	PSA	NM_004851	19q13.33	0.000179426	6.40883
A_23_P134176	OSMR		5p13.1	0.000121294	6.4085
A_23_P383009			19q13.32	4.53e-05	6.40335
A_23_P210358	STK17A	NM_004760	7p13	1.62e-05	6.38437
A_32_P38745	TRIM6	NM_001003818	11p15.4	1.61e-05	6.38074
A_24_P337796	COL4A1	NM_001845	13q34	1.61e-05	6.38022
A_23_P207058	F13A1	NM_000129	6p25.1	7.23e-05	6.37215
A_23_P154115			7q21.13	7.31e-05	6.36995
A_24_P381199			21q21.1	1.6e-05	6.36775
A_24_P314571	MARVELD3	NM_052858	16q22.3	0.000131752	6.34876
A_23_P63390	MEST	NM_002402	7q32.2	8.47e-05	6.34716
A_32_P113784	SCIN	NM_033128	7p21.3	0.000159902	6.34527
A_23_P156970	VIM	NM_003380	10p12.33	0.00011065	6.33636
A_32_P215745			6q25.1	0.000770626	6.33276
A_24_P358131	FHDC1	NM_033393	4q31.3	0.000151707	6.32967
A_23_P328259		XM_002348112	22q11.22	1.57e-05	6.32923
A_23_P43979	MRC2	NM_006039	17q23.2	0.000433498	6.32879
A_23_P22254	FCGR1B	NM_001017986	1p11.2	8.45e-05	6.31205
A_24_P625382	HOXB6	NM_018952	17q21.32	4.49e-05	6.30818
A_32_P88987		XM_001714074	6p21.32	4.66e-05	6.30525
A_23_P152428	GEN1	NM_182625	2p24.2	0.000151324	6.26569
A_23_P157136			19p13.2	7.3e-05	6.26481
A_23_P161190			2p22.3	1.58e-05	6.26373
A_23_P49627	CSDA	NM_003651	12p13.2	0.000140127	6.26334
A_23_P66682	LOC401577		Xp22.33	0.000344828	6.26273
A_24_P177585			2p25.2	0.00013245	6.25393
A_24_P68222				0.000152091	6.25265
A_23_P8108			11q21	0.000110957	6.25218
A_23_P8241	ATL3	NM_015459	11q13.1	7.28e-05	6.24836
A_23_P156289	LOX	NM_002317	5q23.1	0.00029703	6.24128
A_23_P124384	SHOX2	NM_006884	3q25.32	0.00019025	6.23874
A_24_P225970	OSMR	NM_003999	5p13.1	0.00164009	6.23831
A_32_P108254	BUB1B	NM_001211	15q15.1	0.000140485	6.23829
A_24_P323434	CAPG	NM_001747	2p11.2	0.000194954	6.22866
A_32_P12994	CASP1	NM_033292	11q22.3	7.4e-05	6.21968
A_24_P273599	CSPG4	NM_001897	15q24.2	0.000111421	6.21785
A_23_P69383	CCDC109B	NM_017918	4q25	5.97e-05	6.21721
A_23_P163481	IL1RAP	NM_134470	3q28	0.000290948	6.21602
A_24_P68008	FGFBP2	NM_031950	4p15.32	0.000120968	6.21595
A_23_P21976	POLD1	NM_002691	19q13.33	0.00043222	6.21492
A_32_P96752	PARP9	NM_031458	3q21.1	7.36e-05	6.20694
A_23_P105028	MATN2	NM_030583	8q22.2	7.37e-05	6.19874
A_24_P769977	CD1D	NM_001766	1q23.1	8.49e-05	6.18997
A_23_P41528	FBXO5	NM_012177	6q25.2	0.000133333	6.18924
A_23_P122216	TRAM2	NM_012288	6p12.2	0.000343035	6.18596
A_23_P71328	SGOL1	NM_001012409	3p24.3	0.000171149	6.1804
A_23_P336554	ITGB8	NM_002214	7p15.3	4.48e-05	6.17617
A_23_P165636	CDCA2	NM_152562	8p21.2	0.000919341	6.17484
A_23_P74575	C1orf187		1p36.22	0.000150565	6.17181
A_24_P12413			14q23.2	7.39e-05	6.16444
A_23_P255376	FAM20A	NM_017565	17q24.2	7.33e-05	6.15867
A_23_P202978	LOC440900	XR_041709	2q14.1	9.83e-05	6.15564
A_23_P50456			6p22.3	0.000763636	6.15189
A_23_P55706	COL5A2	NM_000393	2q32.2	0.00126531	6.14678
A_23_P387471	CDCP1	NM_022842	3p21.31	0.000122616	6.14516
A_23_P94030	LAMA4	NM_002290	6q21	0.000122117	6.14262
A_24_P378019	PDIA5	NM_006810	3q21.1	7.22e-05	6.13869
A_23_P428287	CSDA	NM_003651	12p13.2	7.12e-05	6.12608
A_23_P30913	HLA-DPA1	NM_033554	6p21.32	0.000110497	6.12351
A_23_P113613	VEPH1	NM_024621	3q25.32	0.000188457	6.11653
A_32_P26144	MICB	NM_005931	6p21.33	0.000149813	6.11597
A_23_P133656	GJC1	NM_005497	17q21.31	0.000132979	6.10718
A_24_P154914	RELB	NM_006509	19q13.32	0.000129702	6.09706
A_23_P167040	LAMB1	NM_002291	7q31.1	0.000109141	6.09412
A_24_P337592	ZNF107	NM_016220	7q11.21	7.15e-05	6.08925
A_32_P202703	CASP8	NM_033355	2q33.1	0.000110803	6.08692
A_24_P46417	SERPINE1	NM_000602	7q22.1	4.62e-05	6.08488
A_24_P157087	BTN2A2	NM_181531	6p22.1	4.65e-05	6.0843
A_23_P10391	IRF7	NM_004031	11p15.5	0.000132275	6.08009
A_32_P125917	STK10	NM_005990	5q35.1	7.27e-05	6.0733
A_32_P103220	ADAMTS12	NM_030955	5p13.3	0.000129032	6.06545
A_23_P25224			18q22.2	0.000131234	6.06094
A_23_P380208	LOC389831			0.000111266	6.05926
A_24_P158089			18q11.2	0.000922541	6.05768
A_23_P405267	CALU	NM_001219	7q32.1	0.000193402	6.04752
A_24_P928639	TPM4	NM_003290	19p13.12	0.000160099	6.04648
A_24_P12626	MCM10	NM_182751	10p13	0.000121457	6.03382
A_24_P355816	ARAP3	NM_022481	5q31.3	0.00013369	6.03101
A_23_P168761	PTPRZ1	NM_002851	7q31.32	7.29e-05	6.03012
A_24_P247454	PTTG2	NM_006607	4p14	0.000188679	6.02737
A_23_P31006	FZD7	NM_003507	2q33.1	0.000131579	6.02568
A_23_P141974	EGFR	NM_005228	7p11.2	0.00126634	6.02143
A_23_P30799	DDX60L	NM_001012967	4q32.3	0.000120643	6.00762
A_23_P53257	HIST1H3F	NM_021018	6p22.1	0.000300107	6.00726
A_24_P243528	HIST1H4J	NM_021968	6p22.1	0.00014157	6.00602
A_23_P18579	HLA-DRB5	NM_002125	6p21.32	0.000140845	6.00484
A_23_P30805	CDH24		14q11.2	0.000121786	6.00333
A_23_P84018	PDIA4	NM_004911	7q36.1	0.000110345	5.99641
A_23_P215790	AVIL		12q14.1	0.000151515	5.98893
A_24_P161018	PPIC	NM_000943	5q23.2	0.000110041	5.98153
A_24_P942933	SLC7A7	NM_003982	14q11.2	0.000188902	5.98021
A_23_P161474	CAV1	NM_001753	7q31.2	0.00155027	5.97909
A_24_P180165	PARP14	NM_017554	3q21.1	0.000186916	5.9691
A_24_P941572	IL1RAP	NM_002182	3q28	9.79e-05	5.96691
A_23_P30069	HLA-DPA1	NM_033554	6p21.32	0.000557157	5.96581
A_23_P99642			2q32.2	0.000122449	5.96298
A_23_P209449	NEAT1	NR_028272	11q13.1	0.000120805	5.96208
A_23_P42802	DRAM1	NM_018370	12q23.2	9.8e-05	5.95722
A_24_P290999	SOLH		16p13.3	0.000160296	5.9566
A_23_P167389	FAM114A1		4p14	0.00012987	5.95109
A_23_P122815	APOBEC3G		22q13.1	0.00133387	5.95067
A_23_P47955			12q15	0.00010989	5.94606
A_23_P329573	PSMB8	NM_004159	6p21.32	0.000139949	5.93418
A_24_P88763	CD180	NM_005582	5q13.1	0.000130208	5.92685
A_24_P915692	FANCC	NM_000136	9q22.32	0.000121622	5.92263
A_23_P46309	ITGB2	NM_000211	21q22.3	0.00016129	5.91646
A_32_P95914	ACSS3	NM_024560	12q21.31	7.26e-05	5.91375
A_32_P169406	HIST1H4F	NM_003540	6p22.1	0.000170524	5.89835
A_24_P925413	C1RL	NM_016546	12p13.31	0.000161692	5.89777
A_23_P87879	RCC1	NM_001048194	1p35.3	7.17e-05	5.89748
A_32_P193091	OAS3	NM_006187	12q24.13	0.000180288	5.89602
A_23_P73972	GPX7	NM_015696	1p32.3	0.000122283	5.88237
A_23_P150955	CD69	NM_001781	12p13.31	4.58e-05	5.88191
A_24_P921366	DDR1	NM_013993	6p21.33	0.000150754	5.8745
A_23_P93311	NIPBL	NM_015384	5p13.2	0.00158658	5.87383
A_23_P359540	LOXL3	NM_032603	2p13.1	7.14e-05	5.87361
A_24_P357688	PHLDA1	NM_007350	12q21.2	0.000572519	5.87281
A_23_P363968	CALD1	NM_033138	7q33	0.000150188	5.87006
A_23_P339119	CMYA5	NM_153610	5q14.1	0.000121131	5.86978
A_23_P257815	LOC400043	NR_026656	12q13.13	0.000131406	5.86807
A_23_P250629			3q13.31	0.000131926	5.86098
A_23_P32021	C6orf167	NM_198468	6q16.1	7.1e-05	5.85401
A_23_P93321	TGFB1I1	NM_001042454	16p11.2	0.000733945	5.84786
A_23_P42168	PRSS23	NM_007173	11q14.2	0.000169492	5.84725
A_23_P39955	CCL5	NM_002985	17q12	0.000171779	5.83105
A_32_P181166	ELAVL1	NM_001419	19p13.2	0.000160891	5.82962
A_23_P150789	HPSE	NM_006665	4q21.23	0.000130548	5.8293
A_24_P926580	WNK4	NM_032387	17q21.31	0.000133511	5.82602
A_23_P55998	ACTG2	NM_001615	2p13.1	0.000171569	5.82579
A_23_P152838	MDFI	NM_005586	6p21.1	0.000660465	5.82427
A_23_P76799	HLA-DMA	NM_006120	6p21.32	0.000141388	5.82294
A_32_P139708	S100A8	NM_002964	1q21.3	0.000296053	5.81612
A_32_P13991	NUP37	NM_024057	12q23.2	0.000109439	5.81325
A_23_P141055	SLC1A5	NM_005628	19q13.32	0.000196305	5.81074
A_23_P434809	XPR1	NM_004736	1q25.3	0.000170109	5.79934
A_24_P132276	BAZ1A	NM_013448	14q13.2	0.000130039	5.79427
A_23_P42306	TCF19	NM_007109	6p21.33	0.000149626	5.78282
A_24_P373174	QRSL1	NM_018292	6q21	0.000170316	5.77645
A_24_P83262	RAB27A	NM_004580	15q21.3	0.000141207	5.77298
A_23_P208477	TSPAN6	NM_003270	Xq22.1	0.000128866	5.77199
A_23_P256107			2q24.3	0.00136867	5.76496
A_23_P48099			21q21.1	0.000637301	5.76162
A_23_P38334			12q14.1	0.000194508	5.76113
A_23_P63534	C1orf162	NM_174896	1p13.2	0.000109589	5.75872
A_32_P208076	ITGA2	NM_002203	5q11.2	0.00013089	5.75778
A_23_P71241	P4HB	NM_000918	17q25.3	0.000234899	5.74787
A_23_P60271	PSMB9	NM_002800	6p21.32	0.000293478	5.74345
A_24_P227927	LOC100294275	XM_002344013	6p21.32	0.000195627	5.74174
A_24_P227415	C13orf34	NM_024808	13q22.1	7.42e-05	5.73672
A_24_P213788	ECM2	NM_001393	9q22.31	0.000298343	5.73151
A_23_P419150	LOC285943	XR_040113	7p15.2	0.000394338	5.7227
A_23_P306203	SAA2	NM_030754	11p15.1	0.000921739	5.72242
A_23_P392942	CLECL1	NM_172004	12p13.31	0.0005804	5.72203
A_24_P200854	MGC24103		9p22.3	0.000436075	5.71661
A_24_P111996	MSR1	NM_002445	8p22	0.000244173	5.70528
A_23_P107412	VENTX	NM_014468	10q26.3	0.00397168	5.69959
A_23_P303671	SMC2	NM_001042550	9q31.1	0.000150943	5.69059
A_23_P373100	SEC61G	NM_014302	7p11.2	0.000190024	5.68345
A_24_P362193	HFE	NM_000410	6p22.1	0.000296703	5.68107
A_23_P145336	HOXA2	NM_006735	7p15.2	0.00016109	5.67545
A_23_P321984	LOC641518	NR_029373	4q25	0.000196078	5.67441
A_24_P845223	CLEC7A	NM_197954	12p13.2	1.59e-05	5.66906
A_23_P303978	IL21R	NM_181078	16p12.1	7.41e-05	5.6622
A_32_P74409	ELF4	NM_001421	Xq25	0.00365578	5.65997
A_32_P113007	CD84	NM_003874	1q23.3	0.000129199	5.6563
A_23_P25626				0.000169287	5.6561
A_24_P340066			7q31.1	0.000179856	5.65275
A_23_P111000			Xp22.33	0.000129366	5.65047
A_32_P194563	LOC387763	NM_001145033	11p11.2	0.000171359	5.65046
A_23_P255111	SLFN12	NM_018042	17q12	0.000151134	5.6492
A_32_P117697	CXCL11	NM_005409	4q21.1	0.00362949	5.64215
A_23_P75028	KNTC1	NM_014708	12q24.31	0.000141026	5.64173
A_23_P125278	SYNE2	NM_015180	14q23.2	0.000194064	5.63952
A_23_P151895	CILP	NM_003613	15q22.31	0.000121951	5.63816
A_23_P372834	POLQ	NM_199420	3q13.33	7.11e-05	5.63606
A_24_P161933				0.000368852	5.63445
A_24_P916853	HIST2H2AC	NM_003517	1q21.2	0.000152284	5.62343
A_24_P886966	AQP1	NM_198098	7p15.1	0.000386179	5.6138
A_23_P218827	SALL3	NM_171999	18q23	0.000781671	5.61169
A_32_P300427	BCL3	NM_005178	19q13.31	0.000195402	5.60872
A_32_P220519	PITX1	NM_002653	5q31.1	0.000596591	5.60848
A_24_P119201	MSN	NM_002444	Xq11.1	0.000858407	5.60276
A_23_P136817	REEP3	NM_001001330	10q21.3	0.000188235	5.60207
A_23_P73593	MBD2	NM_015832	18q21.2	0.000234114	5.60153
A_32_P147090			6p21.33	0.000447907	5.59932
A_23_P118536	LOC644246	XM_002344071	17q21.31	0.000195178	5.59673
A_23_P58642	HS3ST3B1		17p12	0.000203851	5.58796
A_32_P95082			11p15.5	0.000140306	5.5851
A_24_P221327			8q24.21	0.00104363	5.5754
A_23_P301247	LOC643790		15q26.1	0.000180941	5.56989
A_23_P393670	ARHGAP11A	NM_199357	15q13.3	0.000336134	5.56889
A_23_P140277	CEP152	NM_014985	15q21.1	0.000233853	5.56453
A_32_P351968	APCDD1L	NM_153360	20q13.32	0.000190703	5.55858
A_24_P23625	HLA-DMB	NM_002118	6p21.32	0.000132802	5.55324
A_23_P4662	CNTLN	NM_017738	9p22.2	0.000188014	5.55286
A_23_P28886	TRIM34	NM_130390	11p15.4	0.000387755	5.54709
A_24_P76158	GBX2	NM_001485	2q37.2	0.000778986	5.54334
A_23_P131183	CPVL	NM_019029	7p15.1	0.000130719	5.53574
A_23_P26583	BACE2	NM_012105	21q22.3	0.000294438	5.52281
A_23_P156218	GZMK	NM_002104	5q11.2	0.000150376	5.51982
A_24_P365180	AQP1	NM_198098	7p15.1	7.2e-05	5.51604
A_23_P19894	CKLF	NM_001040138	16q21	0.000140665	5.50164
A_23_P134347	ANGPTL2	NM_012098	9q33.3	0.000194286	5.50059
A_32_P36709	CAPN2	NM_001748	1q41	0.00020362	5.49749
A_23_P23924	NLRC5	NM_032206	16q13	0.0043562	5.49514
A_23_P154875	PC	NM_002592	20p12.3	0.000224972	5.49108
A_23_P206396	MXRA8	NM_032348	1p36.33	0.00214387	5.49009
A_23_P353014	CAC2D4	NM_172364	12p13.33	0.00017094	5.48983
A_23_P32444	CASP2	NM_032982	7q34	0.000193182	5.48406
A_23_P20864	MYO1G	NM_033054	7p13	0.000170732	5.483
A_23_P387943	DSEL	NM_032160	18q22.1	0.000197905	5.48258
A_23_P124190	DOCK11	NM_144658	Xq24	0.000129534	5.46552
A_32_P209960			2q33.3	0.000344468	5.46425
A_24_P206343	CIITA	NM_000246	16p13.13	0.000519731	5.462
A_32_P218989	YBX1	NM_004559	1p34.2	0.000178998	5.45718
A_24_P84130			8p21.3	0.000180072	5.45252
A_23_P98898	HESX1	NM_003865	3p14.3	0.00107718	5.44651
A_23_P79622			Xp11.4	0.000193843	5.44458
A_23_P254612	PRPH	NM_006262	12q13.12	0.000180505	5.44266
A_23_P94009	ID3	NM_002167	1p36.12	0.000187573	5.44208
A_23_P152262	MYBL2	NM_002466	20q13.12	0.00157854	5.44
A_23_P43726	DPEP1	NM_004413	16q24.3	0.00120264	5.43984
A_24_P272451	BRIP1	NM_032043	17q23.2	0.000235162	5.4377
A_23_P55897	BRCA1	NM_007300	17q21.31	0.000464666	5.4323
A_23_P211910	PLOD2	NM_182943	3q24	0.000846702	5.43206
A_23_P135385	DBF4	NM_006716	7q21.12	0.000519231	5.43114
A_24_P416370	LAMP3	NM_014398	3q27.1	0.000597156	5.4286
A_23_P32707	ESPL1	NM_012291	12q13.13	0.00123052	5.42553
A_23_P69249	PPIC	NM_000943	5q23.2	0.000433925	5.42105
A_32_P220307	PHC2	NM_198040	1p35.1	0.00589404	5.41578
A_23_P15844	NUP160	NM_015231	11p11.2	0.00029476	5.41451
A_32_P39394	KANK2	NM_015493	19p13.2	0.000187135	5.41261
A_23_P143190	ITGA4	NM_000885	2q31.3	0.000296378	5.40423
A_23_P137381	ACTL6A	NM_178042	3q26.33	0.000189573	5.40255
A_24_P408736	SLC26A7	NM_052832	8q21.3	0.000903509	5.39972
A_24_P347378	FKBP7	NM_181342	2q31.2	0.000299786	5.38529
A_23_P422724	LSM8	NM_016200	7q31.31	0.000327696	5.38378
A_23_P121102	CDK2	NM_001798	12q13.2	0.00023569	5.38186
A_23_P29773	YBX1	NM_004559	1p34.2	0.0025648	5.38001
A_24_P418044			7q32.1	0.00037037	5.37977
A_23_P56505	C17orf87		17p13.2	0.00163885	5.37512
A_32_P32254	ALOX5AP	NM_001629	13q12.3	0.000748175	5.36817
A_23_P73413	GALNT5	NM_014568	2q24.1	0.000197674	5.36525
A_23_P423864	HOXB4	NM_024015	17q21.32	0.00561413	5.3637
A_24_P237896	HLA-J	NR_024240	6p21.33	0.000186698	5.35817
A_24_P930391			13q14.11	0.000746812	5.35768
A_24_P101391	RPL39	NM_001000	Xq24	0.000196759	5.35678
A_23_P207400	COL6A1	NM_001848	21q22.3	0.000266075	5.35486
A_23_P13713	GLIS3	NM_001042413	9p24.2	0.00031881	5.35423
A_24_P63969	S100A3	NM_002960	1q21.3	0.00018648	5.34985
A_24_P365129	IGSF6	NM_005849	16p12.2	0.00029316	5.34482
A_23_P15478	ZNF300	NM_052860	5q33.1	0.000297357	5.34353
A_32_P55860	CCNB1	NM_031966	5q13.2	0.000179211	5.34252
A_23_P206441	TMEM195	NM_001004320	7p21.1	0.000431796	5.34245
A_23_P39665	TNFRSF1A	NM_001065	12p13.31	0.000924806	5.3402
A_23_P76402	KLRC1	NM_002259	12p13.2	0.00178916	5.33816
A_23_P361419	GINS3	NM_022770	16q21	0.000436508	5.33319
A_23_P20122	NTN1	NM_004822	17p13.1	0.000377937	5.33168
A_23_P110699	ZC3HAV1	NM_024625	7q34	0.000290011	5.3293
A_23_P122197	FANCA	NM_000135	16q24.3	0.000287611	5.32836
A_24_P402222			6p21.33	0.000336488	5.32742
A_24_P343233	CASP4	NM_033306	11q22.3	0.000233593	5.31958
A_32_P96154	UACA	NM_001008224	15q23	0.000292208	5.31953
A_23_P360340	DEPDC1B	NM_018369	5q12.1	0.000189349	5.31454
A_23_P152136			6p22.1	0.000309168	5.30881
A_23_P104073	SLC11A1	NM_000578	2q35	0.000575816	5.30726
A_24_P83678	PLSCR1	NM_021105	3q24	0.000345188	5.29977
A_24_P192485	TCTN1	NM_024549	12q24.11	0.000335782	5.29836
A_23_P350295	PDE6A	NM_000440	5q33.1	0.000411647	5.29751
A_23_P35906	DYNLT1	NM_006519	6q25.3	0.000192963	5.29649
A_23_P370707	TNFRSF11B	NM_002546	8q24.12	0.000292524	5.28639
A_32_P69136			7q11.21	0.000189125	5.28619
A_23_P8185	ARHGAP11A	NM_014783	15q13.3	0.000234375	5.28428
A_24_P296254	HLA-DRB1	NM_002124	6p21.32	0.000852575	5.27709
A_23_P106629			17q23.3	0.000956897	5.27498
A_23_P69109	HLA-DRB3	NM_022555		0.000318134	5.2741
A_23_P81590	PPP1R14B	NM_138689	11q13.1	0.000635514	5.26843
A_24_P417984	LSM8	NM_016200	7q31.31	0.000433071	5.26785
A_23_P139722	C6orf167	NM_198468	6q16.1	0.000299465	5.26241
A_24_P196019	SKA2	NM_182620	17q22	0.000196987	5.25563
A_23_P136116			20q13.13	0.000411234	5.25562
A_23_P151046			1p36.23	0.000189798	5.25246
A_32_P162183	CTHRC1	NM_138455	8q22.3	0.00036961	5.24487
A_23_P160286	ALPK1	NM_025144	4q25	0.000735294	5.24439
A_23_P74138	MAGT1	NM_032121	Xq21.1	0.000292842	5.24383
A_24_P129417	PRG4	NM_005807	1q31.1	0.000574163	5.23605
A_23_P170733	ANTXR2	NM_058172	4q21.21	0.000295728	5.23426
A_24_P11142	TRIM22	NM_006074	11p15.4	0.000287929	5.23292
A_24_P923854	SPINK1	NM_003122	5q32	0.000290323	5.22664
A_24_P242391	MAN2B1		19p13.13	0.000326316	5.22375
A_32_P9057	C14orf147	NM_138288	14q13.1	0.000403633	5.2222
A_23_P53467	MYD88	NM_002468	3p22.2	0.000225225	5.21285
A_24_P683013	ANGPTL2	NM_012098	9q33.3	0.00113807	5.20942
A_24_P911676	CDT1	NM_030928	16q24.3	0.000194731	5.20773
A_23_P37704	CD248	NM_020404	11q13.1	0.00036157	5.20645
A_24_P12573	IKBIP	NM_201612	12q23.1	0.000403226	5.20273
A_23_P374104	JUB	NM_032876	14q11.2	0.000297685	5.19719
A_23_P203498	CDKN1A	NM_000389	6p21.31	0.000308511	5.19474
A_23_P79488	TAGLN2	NM_003564	1q23.2	0.00041206	5.19108
A_23_P311150	STON1-GTF2A1L	NM_172311	2p16.3	0.00450268	5.19065
A_23_P133142	KIAA0040	NM_014656	1q25.1	0.000214447	5.18182
A_24_P82142	CCL26	NM_006072	7q11.23	0.000293798	5.17889
A_23_P27613	BMP1	NM_001199	8p21.3	0.000308839	5.17688
A_23_P148273	FAM111A	NM_022074	11q12.1	0.000235426	5.17228
A_23_P54055	PTBP1	NM_002819	19p13.3	0.000371134	5.17142
A_23_P362659	MPZL1	NM_003953	1q24.2	0.00402087	5.16896
A_24_P141629	BTN2A2	NM_181531	6p22.1	0.000431373	5.16504
A_23_P111888	LOC100127983	XM_001722508	8q21.3	0.000685185	5.16387
A_24_P346210	TCF12	NM_207038	15q21.3	0.000327004	5.16247
A_23_P59210	SOX4	NM_003107	6p22.3	0.000428287	5.15587
A_24_P14367			19p13.3	0.000643057	5.15525
A_23_P52697	C2	NM_000063	6p21.32	0.00034555	5.15497
A_23_P214079			12q13.11	0.00144973	5.15315
A_24_P51061	IL2RA	NM_000417	10p15.1	0.000309498	5.14924
A_24_P255524	P4HA3	NM_182904	11q13.4	0.000369231	5.14641
A_23_P29769	IRAK4	NM_016123	12q12	0.00244154	5.14239
A_32_P147658	SPRY1	NM_199327	4q28.1	0.000418744	5.14143
A_23_P7827	H2AFV	NM_012412	7p13	0.00130894	5.1382
A_23_P2492	NMI	NM_004688	2q23.3	0.000385396	5.1343
A_23_P154235	TBX2	NM_005994	17q23.2	0.000353063	5.13152
A_23_P145904		XR_079546	18p11.31	0.000385787	5.12959
A_24_P76831	MYCBP	NM_012333	1p34.3	0.00120532	5.12924
A_23_P144476	FSTL1	NM_007085	3q13.33	0.000291262	5.12922
A_23_P212696	C1S	NM_001734	12p13.31	0.000579297	5.12493
A_23_P339582	VAMP8	NM_003761	2p11.2	0.00107234	5.12189
A_23_P331379	WWTR1	NM_015472	3q25.1	0.000295405	5.11895
A_32_P157465			20q13.12	0.000187354	5.11428
A_23_P40010	NEDD4	NM_198400	15q21.3	0.00199855	5.10652
A_24_P349756	CXorf38	NM_144970	Xp11.4	0.000368475	5.10345
A_24_P78531	ZIC1	NM_003412	3q24	0.00189011	5.10264
A_23_P164451	NCR00152		2p11.2	0.000393939	5.10034
A_23_P13978	CTSZ	NM_001336	20q13.32	0.000225479	5.09901
A_23_P58497	ZNF311	NM_001010877	6p22.1	0.000204082	5.09851
A_32_P224692	KIF23	NM_138555	15q23	0.00132579	5.09522
A_23_P48835	UTP15	NM_032175	5q13.2	0.00125205	5.08528
A_23_P164576	FAM26F	NM_001010919	6q22.1	0.00103181	5.08378
A_23_P127288	EDNRA	NM_001957	4q31.23	0.00120961	5.08099
A_32_P316545	CALD1		7q33	0.000501446	5.08007
A_24_P659202	LOC729406	XR_037260	2q33.3	0.000291577	5.0793
A_23_P127957	MAN2B1	NM_000528	19p13.13	0.000923345	5.07323
A_23_P28434	DCBLD2	NM_080927	3q12.1	0.000412475	5.07113
A_23_P309599	NFATC2		20q13.2	0.000410822	5.07068
A_23_P417014				0.00041041	5.06584
A_23_P201655	SLC11A1	NM_000578	2q35	0.000291892	5.06384
A_24_P217572	CLEC4E	NM_014358	12p13.31	0.00178571	5.06376
A_24_P525917			6p21.2	0.00044878	5.06336
A_23_P367618			14q32.13	0.000580952	5.06041
A_32_P151937			3q13.31	0.00436637	5.05717
A_32_P173955			1p33	0.00259007	5.05547
A_23_P40240			3q13.31	0.000447036	5.05229
A_24_P370156			17q22	0.000447471	5.05022
A_23_P301079	ITGB8	NM_002214	7p15.3	0.000298013	5.04944
A_23_P42198	KDELC1	NM_024089	13q33.1	0.00276369	5.04794
A_24_P783122			14q32.12	0.000783784	5.04705
A_24_P914519	AFF1	NM_005935	4q22.1	0.000464217	5.04369
A_24_P33077	COL18A1	NM_030582	21q22.3	0.00107627	5.03655
A_24_P283189	ASPN	NM_017680	9q22.31	0.000434353	5.0326
A_23_P211212	PTGS1	NM_000962	9q33.2	0.000574713	5.03025
A_23_P42282	RAC2	NM_002872	22q13.1	0.00036999	5.02445
A_23_P381332	DEK	NM_003472	6p22.3	0.000362694	5.02393
A_32_P5542	SKA2	NM_182620	17q22	0.000427011	5.02359
A_32_P356316	KIAA1949	NM_133471	6p21.33	0.000435644	5.02347
A_24_P320665	SP140L	NM_138402	2q37.1	0.000318471	5.02168
A_23_P431939	CYP19A1	NM_031226	15q21.2	0.000386572	5.01918
A_23_P151066	ZNF480	NM_144684	19q13.33	0.00828743	5.017
A_23_P128613	SOX2	NM_003106	3q26.33	0.00041958	5.0154
A_23_P218774	HIST1H3G	NM_003534	6p22.1	0.000614948	5.01186
A_24_P753760	C4B	NM_001002029	6p21.32	0.00302932	5.0114
A_24_P73862	MR1	NM_001531	1q25.3	0.00164519	5.00865
A_23_P37410	SMO	NM_005631	7q32.1	0.00038736	5.00038
A_24_P598836	MSN	NM_002444	Xq11.1	0.000430108	4.99475
A_23_P169619	HIST1H2AH	NM_080596	6p22.1	0.000224719	4.99393
A_24_P53150	C12orf48	NM_017915	12q23.2	0.000214689	4.99303
A_23_P73589	CD28	NM_006139	2q33.2	0.000434783	4.99064
A_23_P254702			2q37.1	0.00671067	4.98776
A_23_P216429	ZNF311	NM_001010877	6p22.1	0.00043095	4.98584
A_23_P216966	CXCL3	NM_002090	4q13.3	0.00231198	4.98421
A_23_P401055	CDCA7L	NM_018719	7p15.3	0.00336526	4.97946
A_23_P331479	CD14	NM_000591	5q31.3	0.000432645	4.97928
A_23_P91095	FAM126A	NM_032581	7p15.3	0.000309829	4.97557
A_32_P199292	HOXB2	NM_002145	17q21.32	0.00217822	4.97523
A_23_P337753	TRAF7	NM_032271	16p13.3	0.000427861	4.97454
A_24_P923271	ITGB1		8q24.3	0.00174532	4.97059
A_24_P152911			14q21.3	0.00133814	4.97017
A_24_P183150	C1QTNF1	NM_198594	17q25.3	0.00178651	4.96606
A_23_P70818				0.000343392	4.96093
A_23_P123060	LOC100292646	XM_002345443	21q22.11	0.00291639	4.95734
A_23_P87769	CYBB		Xp11.4	0.00041	4.95714
A_24_P101211			6p21.32	0.00359266	4.95472
A_24_P668821	FAM60A	NM_001135812	12p11.21	0.000455426	4.95324
A_24_P274795	HLA-DOA	NM_002119	6p21.32	0.000575264	4.95302
A_23_P81859			3q13.31	0.00483001	4.95083
A_24_P51279	MFAP2	NM_017459	1q44	0.00136184	4.94812
A_23_P253958	CKLF	NM_181641	16q21	0.000728111	4.94775
A_24_P92823	FCGR3B	NM_000570	1q23.3	0.000747493	4.9463
A_23_P67288	CLIC4	NM_013943	1p36.11	0.0102853	4.94197
A_24_P77968	HAUS8	NM_033417	19p13.11	0.000368098	4.94064
A_23_P215484	HLA-F	NM_018950	6p22.1	0.00107143	4.93867
A_23_P135494	TCF12	NM_207038	15q21.3	0.000361197	4.93654
A_23_P145264	RSE3	NM_002935	14q11.2	0.000579848	4.93639
A_23_P8055	NCAPG2	NM_017760	7q36.3	0.000721554	4.93009
A_24_P541489	ELN	NM_000501	7q11.23	0.000622642	4.92791
A_24_P321919	CCL26	NM_006072	7q11.23	0.000370752	4.926
A_23_P91230	PPP1R3B	NM_024607	8p23.1	0.00086496	4.92343
A_24_P920823	LRRC17	NM_005824	7q22.1	0.0002897	4.92248
A_32_P215002	PGGT1B	NM_005023	5q22.3	0.00183493	4.92132
A_24_P37962	EVC2	NM_147127	4p16.1	0.00178783	4.92076
A_23_P321949	PLA2G2A	NM_000300	1p36.13	0.00288639	4.91884
A_23_P126298	FKBP9	NM_007270	7p14.3	0.00167547	4.91436
A_32_P108156	NLRC3	NM_178844	16p13.3	0.00162101	4.91032
A_24_P337012	SPHK1	NM_021972	17q25.1	0.00147287	4.91023
A_32_P204989	TFCP2L1	NM_014553	2q14.2	0.00221754	4.90605
A_24_P13663	CALR	NM_004343	19p13.13	0.00263372	4.90578
A_23_P141965	TCIRG1	NM_006019	11q13.2	0.000630885	4.90568
A_32_P188921	NRM	NM_007243	6p21.33	0.00202595	4.90385
A_23_P87709	FCGR2A	NM_021642	1q23.3	0.000597723	4.90131
A_23_P215459	AASS	NM_005763	7q31.32	0.00284483	4.90128
A_23_P168747	PLBD1	NM_024829	12p13.1	0.000687094	4.89903
A_24_P251411	SLPI	NM_003064	20q13.12	0.00078712	4.89869
A_23_P85716	TCF12		15q21.3	0.00120761	4.89568
A_23_P163025	TMEM87B	NM_032824	2q13	0.00247253	4.89547
A_23_P334709	TRIM38	NM_006355	6p22.2	0.00669836	4.89182
A_24_P294851	IQGAP1	NM_003870	15q26.1	0.000394737	4.88942
A_23_P75369	SP140L	NM_138402	2q37.1	0.001336	4.8861
A_23_P118061			8q13.2	0.00381041	4.88445
A_23_P38106	HK3	NM_002115	5q35.2	0.00068582	4.8836
A_24_P358305			16p13.3	0.000638498	4.88359
A_23_P1029	LOC100134702	XM_002344283		0.00325864	4.88352
A_24_P60887			3p22.1	0.000782374	4.88271
A_24_P883577	ANGPT1	NM_001146	8q23.1	0.00158537	4.88169
A_23_P340019	LOC100289026	XR_078607		0.000636704	4.88108
A_24_P99090	FLNC	NM_001458	7q32.1	0.00122432	4.87707
A_23_P8754			6p24.1	0.00033543	4.8769
A_24_P778906	SSFA2	NM_006751	2q31.3	0.000180723	4.87561
A_24_P593724			8p12	0.0023558	4.87548
A_23_P320225	CKAP2	NM_018204	13q14.3	0.00108953	4.87425
A_23_P256632	MIR155HG	NR_001458	21q21.3	0.000317797	4.87402
A_32_P150676			1p13.3	0.00133226	4.87226
A_23_P5301			17q25.3	0.0032287	4.86667
A_23_P151930		XR_078224	1p33	0.000731261	4.86256
A_32_P55438			16p13.3	0.00104452	4.85975
A_23_P216199			4p14	0.0013328	4.85178
A_32_P64832	C1orf106	NM_018265	1q32.1	0.00273826	4.84406
A_23_P114232	HERC5	NM_016323	4q22.1	0.000669145	4.84226
A_23_P55270	PRDX4	NM_006406	Xp22.11	0.00316537	4.84039
A_24_P44462	GRB10	NM_001001555	7p12.2	0.000686456	4.84011
A_32_P133916	DTYMK	NM_012145		0.00112228	4.82938
A_32_P121085	DTYMK	NM_012145		0.000863436	4.82866
A_24_P221674	BCHE	NM_000055	3q26.1	0.000735971	4.82195
A_24_P915464	MNS1	NM_018365	15q21.3	0.00132472	4.81795
A_24_P200000	CTSK	NM_000396	1q21.2	0.00164259	4.8138
A_32_P85230	B2M	NM_004048	15q21.1	0.00422937	4.81147
A_24_P935400	PPP1R1C	NM_001080545	2q31.3	0.00032666	4.8089
A_24_P845631	OSTC	NM_021227	4q25	0.000746133	4.8037
A_32_P70875	ETV7	NM_016135	6p21.31	0.00077957	4.80332
A_23_P52846			11p11.2	0.00109336	4.80122
A_24_P126282	CCL18	NM_002988	17q12	0.0013312	4.79416
A_23_P1043	MMP11	NM_005940	22q11.23	0.00158779	4.79243
A_32_P28223	ZWINT	NM_032997	10q21.1	0.00200145	4.79204
A_23_P63789			6p21.33	0.000851819	4.78764
A_24_P750164	GALNT10	NM_198321	5q33.2	0.00142187	4.78694
A_32_P150891	BTN3A1	NM_007048	6p22.1	0.0012856	4.78656
A_23_P123974	STEAP3	NM_182915	2q14.2	0.000636109	4.78606
A_24_P78590		XR_039696	22q11.21	0.00105128	4.78137
A_24_P378987	RAB31	NM_006868	18p11.22	0.000455868	4.77514
A_23_P42353	DHRSX	NM_145177	Xp22.33	0.000730129	4.77248
A_23_P70539	TPM1	NM_000366	15q22.2	0.000925764	4.77141
A_23_P122863	LOC151438		2q11.2	0.000784491	4.77096
A_23_P212050	ELF1	NM_172373	13q14.11	0.000395137	4.77014
A_23_P411814				0.00874816	4.76891
A_23_P37441			2q31.3	0.000785908	4.76553
A_23_P34744			3q27.1	0.00418746	4.76487
A_23_P110196	DOK3	NM_001144875	5q35.3	0.000449219	4.76137
A_32_P95034	BNC2	NM_017637	9p22.3	0.000920139	4.76082
A_23_P3302	DIAPH3	NM_001042517	13q21.2	0.00256987	4.76061
A_23_P7706			11q13.5	0.000780269	4.75982
A_24_P236799			1p33	0.010258	4.75667
A_23_P135364			6p24.3	0.000857648	4.75313
A_23_P390445			15q26.1	0.000614367	4.75205
A_23_P57417			9q34.3	0.000778281	4.7516
A_24_P10953	SEC61B	NM_006808	9q22.33	0.000780969	4.7499
A_32_P34703	HFE	NM_000410	6p22.1	0.00164134	4.74886
A_23_P320878	PTGER4	NM_000958	5p13.1	0.00133652	4.7462
A_24_P158903	CD68	NM_001251	17p13.1	0.000629699	4.74418
A_23_P148047	SH2D4A	NM_022071	8p21.3	0.0021454	4.73912
A_32_P232214			6p22.1	0.00131387	4.73774
A_23_P48717	MORC4	NM_024657	Xq22.3	0.000859167	4.73226
A_23_P310921	C21orf66	NM_013329	21q22.11	0.00041289	4.73167
A_24_P359856	WNT5A	NM_003392	3p14.3	0.00120632	4.72658
A_23_P169003	CD109	NM_133493	6q13	0.0026019	4.72557
A_23_P15394	PCDH7	NM_002589	4p15.1	0.00112416	4.72416
A_24_P157926	FAM119B	NM_206914	12q14.1	0.00172543	4.72291
A_24_P79617	PIM1	NM_002648	6p21.2	0.00374534	4.72058
A_24_P578437		XR_016082	19q13.43	0.00136759	4.71996
A_23_P170713	HLA-DQA2	NM_020056	6p21.32	0.00576987	4.71924
A_32_P188263	ZC3HAV1	NM_020119	7q34	0.00134127	4.71751
A_23_P345118	NPC2	NM_006432	14q24.3	0.00652778	4.71432
A_32_P228869	CDKN2C	NM_078626	1p33	0.0102442	4.71065
A_23_P425224	ZNF93	NM_031218	19p12	0.000734619	4.70834
A_23_P135342	TNFAIP3	NM_006290	6q23.3	0.0116178	4.70605
A_24_P270376	IRAK4	NM_016123	12q12	0.000419162	4.70308
A_23_P85460	ABCD3	NM_002858	1p21.3	0.000520231	4.70285
A_32_P135348	KIF11	NM_004523	10q23.33	0.000642458	4.70155
A_24_P221154	REST	NM_005612	4q12	0.00108861	4.69897
A_24_P227091			9p21.1	0.00120363	4.69365
A_24_P305556	NUFIP1	NM_012345	13q14.12	0.000771325	4.69258
A_32_P212373	MCM8	NM_182802	20p12.3	0.000446602	4.68676
A_24_P263443	ITPRIPL2	NM_001034841	16p12.3	0.00878372	4.6862
A_23_P211056	HDAC4	NM_006037	2q37.3	0.000430528	4.68308
A_23_P211926	HLA-A	NM_002116	6p21.33	0.000733272	4.68032
A_24_P315306	TLCD2	NM_001164407	17p13.3	0.000786618	4.67997
A_24_P884376			4p13	0.000622055	4.67738
A_23_P145204	KIAA0040	NM_014656	1q25.1	0.000644258	4.67431
A_23_P42302	LOC730375	XR_039647	7p13	0.00047343	4.6703
A_24_P376483	TANC1	NM_033394	2q24.2	0.00117057	4.66799
A_24_P246787			1p36.12	0.000573066	4.66158
A_24_P503710				0.000786416	4.66136
A_23_P171117			6q21	0.000732601	4.65621
A_23_P214176	SUMO2	NM_006937	17q25.1	0.00133333	4.65617
A_32_P224888	LOC388630	XM_371250	1p33	0.00134814	4.65322
A_23_P388146			5q13.1	0.00112322	4.65095
A_23_P143029	ZFP36L2	NM_006887	2p21	0.00151351	4.64869
A_23_P171143	FKBP5	NM_004117	6p21.31	0.000730594	4.64606
A_23_P314024	IL13RA1	NM_001560	Xq24	0.000920938	4.6452
A_24_P221285	HOXD11	NM_021192	2q31.1	0.00910107	4.64448
A_23_P111206	PDLIM7	NM_005451	5q35.3	0.00305393	4.64112
A_23_P302750	APOL6	NM_030641	22q12.3	0.00189466	4.63648
A_24_P126628	LRRC25	NM_145256	19p13.11	0.000435213	4.63628
A_23_P165136	CDK6	NM_001259	7q21.2	0.00209885	4.63605
A_24_P507383	TSPAN6	NM_003270	Xq22.1	0.000901926	4.63004
A_24_P940599	AMICA1	NM_153206	11q23.3	0.000573614	4.62952
A_23_P23639	PVRL2	NM_001042724	19q13.32	0.00109244	4.62847
A_24_P118892	LAMB2	NM_002292	3p21.31	0.000637899	4.62661
A_23_P500844	MCOLN2	NM_153259	1p22.3	0.000581506	4.62626
A_23_P26810	EFEMP2	NM_016938	11q13.1	0.00449492	4.62413
A_23_P310956	CENPI	NM_006733	Xq22.1	0.00153077	4.62214
A_23_P208293	FBP1	NM_000507	9q22.32	0.000861917	4.61922
A_32_P161755	TP53	NM_000546	17p13.1	0.00120332	4.61885
A_23_P71821	ATAD3B		1p36.33	0.00073193	4.60596
A_24_P942370	LOC375295	XM_001716150	2q31.1	0.00132637	4.60117
A_23_P39465	COL6A2	NM_058175	21q22.3	0.00085689	4.60096
A_23_P252292			6p22.1	0.00358812	4.59795
A_32_P173744	HOXB3	NM_002146	17q21.32	0.000787825	4.59515
A_24_P342150	ISG20	NM_002201	15q26.1	0.00631236	4.59456
A_23_P84154	AHSA2	NM_152392	2p15	0.00144306	4.5939
A_23_P168651	BST2	NM_004335	19p13.11	0.00164394	4.59367
A_24_P353912	PDE5A	NM_001083	4q27	0.000862676	4.59309
A_24_P50245	PBX3	NM_006195	9q33.3	0.00144418	4.59168
A_23_P372467	SEMA6A	NM_020796	5q23.1	0.0104277	4.59147
A_32_P183218	ARHGAP15	NM_018460	2q22.2	0.00873337	4.59147
A_23_P32404	BCAT1	NM_005504	12p12.1	0.000909091	4.59109
A_23_P87528	CD151	NM_004357	11p15.5	0.000924956	4.58802
A_24_P52921			11q14.3	0.0028836	4.58749
A_23_P155052	IRF7	NM_004029	11p15.5	0.00120733	4.58569
A_24_P915806	TMEM194A	NM_015257	12q13.3	0.00189189	4.58564
A_24_P393740	NRP1	NM_001024629	10p11.22	0.000869947	4.58379
A_23_P144896			Xp11.3	0.0025529	4.58363
A_23_P316511			12q24.31	0.00210865	4.57938
A_23_P257111	LOC100129387	NR_024490	15q21.2	0.00132365	4.57881
A_23_P137196	GI3	NM_006496	1p13.3	0.000925606	4.57581
A_24_P922252	FYB	NM_001465	5p13.1	0.00259184	4.57491
A_24_P263803	HLA-DMA	NM_006120	6p21.32	0.00471109	4.57462
A_24_P118336			12q13.12	0.00133865	4.57279
A_23_P24414	BCAT1	NM_005504	12p12.1	0.00922109	4.57263
A_24_P135322	HNMT	NM_001024074	2q22.1	0.00107901	4.5673
A_23_P302787			15q21.1	0.000362319	4.56647
A_32_P219520	SYNCRIP	NM_001159677	6q14.3	0.00134234	4.56581
A_23_P1759	GALNT4	NM_003774	12q21.33	0.000853333	4.55824
A_23_P101960			2p24.1	0.00140723	4.55709
A_23_P21382			Xq28	0.00208602	4.5568
A_23_P7752	ZNF367	NM_153695	9q22.32	0.00807053	4.55361
A_23_P95470	TNFAIP8	NM_014350	5q23.1	0.00120561	4.55211
A_23_P96008	NCF4	NM_000631	22q12.3	0.00103685	4.54699
A_23_P23980	NUDT5	NM_014142	10p14	0.000344108	4.54546
A_23_P93236	CLIC4	NM_013943	1p36.11	0.000864198	4.54193
A_23_P209678	DPYD	NM_000110	1p21.3	0.00185294	4.54167
A_23_P216655	TNFRSF19	NM_018647	13q12.12	0.00105622	4.54137
A_23_P434965	ATP6V1B1	NM_001692	2p13.3	0.00261695	4.53605
A_23_P72643	RIPK3	NM_006871	14q12	0.000901137	4.53491
A_24_P364296	DH9	NM_001372	17p12	0.000794643	4.53339
A_23_P88630	CNN2	NM_004368	19p13.3	0.000964686	4.53181
A_32_P198282	PKD2	NM_000297	4q22.1	0.000492278	4.52872
A_24_P759477	KCNMB1	NM_004137	5q35.1	0.000845948	4.52533
A_23_P8452	PLEK	NM_002664	2p14	0.00140392	4.5238
A_32_P47285	CASP2	NM_032982	7q34	0.000949914	4.52272
A_24_P11825	TRIM14	NM_014788	9q22.33	0.000989673	4.52024
A_32_P95397			10q25.3	0.0010781	4.51786
A_23_P215701	ALOX5AP	NM_001629	13q12.3	0.00293578	4.51642
A_24_P860781	E2F5	NM_001951	8q21.2	0.00206326	4.5153
A_32_P190864	EH	NM_018212	1q42.12	0.000729455	4.51383
A_24_P652700	MAPKAPK2	NM_004759	1q32.1	0.00120462	4.51183
A_23_P109508	LIMD1	NM_014240	3p21.31	0.00120432	4.51071
A_23_P1199	IFI44L	NM_006820	1p31.1	0.0060044	4.5077
A_23_P16673	ITGB4	NM_000213	17q25.1	0.00135499	4.5076
A_32_P103633	ADAM9	NM_003816	8p11.23	0.00242591	4.50738
A_24_P734843	SPATA9	NM_031952	5q15	0.000851064	4.50684
A_23_P2793	LFNG	NM_001040167	7p22.2	0.00187087	4.50616
A_24_P226069	ARHGEF6	NM_004840	Xq26.3	0.000643657	4.50612
A_23_P7744	CYP3A5	NM_000777	7q22.1	0.000363071	4.50581
A_23_P135499	BLM	NM_000057	15q26.1	0.00110831	4.5034
A_32_P2730	CCL2	NM_002982	17q12	0.000917749	4.49976
A_23_P31721	TRIM38	NM_006355	6p22.2	0.00497083	4.49916
A_23_P14559	MALT1	NM_006785	18q21.32	0.00293386	4.49905
A_23_P350467	CCR2	NM_001123041	3p21.31	0.000918544	4.49741
A_23_P66355	TRIM22	NM_006074	11p15.4	0.00421372	4.49627
A_24_P417474	FGFBP2	NM_031950	4p15.32	0.00320924	4.4945
A_23_P164068	AMOTL1	NM_130847	11q21	0.000854093	4.49069
A_23_P19142	ENTPD1	NM_001776	10q23.33	0.00174401	4.47873
A_24_P48248	STX2	NM_001980	12q24.33	0.00300654	4.47568
A_24_P649624			5p13.1	0.00116959	4.46749
A_23_P135548	TIA1	NM_022037	2p14	0.00174627	4.46617
A_32_P167239	C17orf53	NM_024032	17q21.31	0.00136543	4.46601
A_23_P140057	KIF1B	NM_183416	1p36.22	0.00072744	4.4655
A_23_P142815	CEP152	NM_014985	15q21.1	0.00102916	4.46406
A_24_P335025			3p21.1	0.000762943	4.46338
A_23_P337767	ITGB8	NM_002214	7p15.3	0.00109045	4.46249
A_24_P88690	LOC100294179	XR_078642	6p21.33	0.00165784	4.45918
A_23_P85024	SLC11A1	NM_000578	2q35	0.00103093	4.4588
A_23_P8801	MCM2	NM_004526	3q21.3	0.000630292	4.45755
A_23_P167324	AFAP1L1	NM_152406	5q33.1	0.00338432	4.45715
A_23_P89431			11p13	0.00132743	4.4569
A_23_P45871			22q12.1	0.00152778	4.45456
A_24_P172481	BCAN		1q23.1	0.00133545	4.45436
A_24_P375510			3q13.31	0.00249487	4.45182
A_24_P329815	ITGB1	NM_002211	10p11.22	0.00133493	4.4507
A_32_P119154	IL18	NM_001562	11q23.1	0.0020029	4.44627
A_32_P179646	CHST14	NM_130468	15q15.1	0.00140282	4.44535
A_24_P12181	FZD5	NM_003468	2q33.3	0.000886743	4.43989
A_23_P70095	CXCR6	NM_006564	3p21.31	0.00136651	4.4393
A_23_P93258	PDLIM3	NM_014476	4q35.1	0.00396679	4.43781
A_23_P82449	C1orf112	NM_018186	1q24.2	0.00905945	4.42932
A_23_P110403				0.00133707	4.42869
A_32_P215003	SCP2	NM_002979	1p32.3	0.00365517	4.42667
A_23_P257043	TMOD4	NM_013353	1q21.2	0.000949094	4.42605
A_32_P196896	GNG5	NM_005274	1p22.3	0.00120888	4.42451
A_24_P322741	HMGB2	NM_002129	4q34.1	0.00639698	4.42399
A_23_P217258	CNPY4	NM_152755	7q22.1	0.00103004	4.42399
A_23_P157038	CYBB	NM_000397	Xp11.4	0.00811871	4.42384
A_24_P272735	GPC2	NM_152742	7q22.1	0.0173913	4.42354
A_24_P287826	GEM	NM_005261	8q22.1	0.0013285	4.42312
A_23_P148513	SILV	NM_006928	12q13.2	0.00116764	4.42256
A_23_P95172	COL5A2	NM_000393	2q32.2	0.00120661	4.42212
A_23_P379649	GUSB	NM_000181	7q11.21	0.00153313	4.42126
A_23_P93690	YBX1	NM_004559	1p34.2	0.00151585	4.4182
A_32_P144599	LM	NM_005572	1q22	0.000386965	4.41765
A_23_P34835	TRIM56	NM_030961	7q22.1	0.00140047	4.41664
A_23_P251795	CLCN5		Xp11.22	0.0023382	4.41451
A_23_P106532	BMF	NM_001003940	15q15.1	0.00171558	4.41225
A_24_P491087	FZD5	NM_003468	2q33.3	0.00131493	4.40764
A_23_P350107	C1orf162	NM_174896	1p13.2	0.00128665	4.40537
A_23_P126057	DONSON	NM_017613	21q22.11	0.0149895	4.40464
A_23_P11862	HIST2H4B	NM_001034077	1q21.2	0.001713	4.40177
A_23_P34767	CASP5	NM_004347	11q22.3	0.00166414	4.39983
A_23_P104798			17q25.1	0.00133174	4.39939
A_23_P33196	CD74	NM_001025158	5q33.1	0.00166918	4.39865
A_24_P367397	TNFRSF11B	NM_002546	8q24.12	0.00141517	4.3981
A_32_P45009	IL1R2	NM_004633	2q11.2	0.0013948	4.39239
A_32_P199725	DF5	NM_004403	7p15.3	0.015595	4.38953
A_23_P125109	FOXD2	NM_004474	1p33	0.00145963	4.38809
A_23_P334608	HIST1H3B	NM_003537	6p22.1	0.00159939	4.3875
A_23_P397999	MCM7	NM_182776	7q22.1	0.00122951	4.38719
A_24_P33982	RNF213	NM_020914	17q25.3	0.00126427	4.38528
A_32_P166693	UBTD2	NM_152277	5q35.1	0.016249	4.38356
A_24_P170874	PRKD3	NM_005813	2p22.2	0.00201158	4.38345
A_23_P412562			2p13.1	0.00226732	4.38015
A_23_P86171			19p12	0.002223	4.37877
A_23_P79398	RFWD3	NM_018124	16q22.3	0.00284957	4.37677
A_23_P108437	RAB32	NM_006834	6q24.3	0.00123153	4.37589
A_24_P324787	IL10RB	NM_000628	21q22.11	0.00181079	4.37547
A_24_P418816	KANK2	NM_015493	19p13.2	0.00157734	4.37109
A_23_P155765	C17orf60	NM_001085423	17q23.3	0.00171171	4.36837
A_24_P303480			9p24.1	0.00132957	4.36788
A_23_P312851	GPX7	NM_015696	1p32.3	0.00273705	4.36652
A_23_P369210	CCT6P1		7q11.21	0.00170934	4.36545
A_23_P109913	CCNL2	NM_001039577	1p36.33	0.00180473	4.36447
A_23_P71530			1q22	0.00280399	4.36065
A_24_P51588	MACC1	NM_182762	7p15.3	0.0161564	4.3602
A_32_P23096	HEG1	NM_020733	3q21.2	0.00210451	4.35996
A_23_P436281			3q28	0.00108769	4.35855
A_23_P47304			4p15.2	0.00460214	4.35755
A_32_P3021			1p32.3	0.00132258	4.3563
A_23_P66347			16p13.3	0.00131174	4.35555
A_23_P126605			2q37.2	0.00152959	4.35403
A_24_P165656			7q22.1	0.0012592	4.35376
A_23_P425502	IDH1	NM_005896	2q33.3	0.00384663	4.35208
A_32_P162250	ITGB1	NM_133376	10p11.22	0.00146076	4.34963
A_23_P200443	SH3BP2	NM_003023	4p16.3	0.00242424	4.34922
A_23_P41765	CENPH	NM_022909	5q13.2	0.00235417	4.3473
A_24_P334361	HLA-B	NM_005514	6p21.33	0.00120232	4.34678
A_24_P218979	RCN1	NM_002901	11p13	0.00208184	4.34335
A_24_P178784	CAV1	NM_001753	7q31.2	0.00120988	4.34153
A_24_P757638	QSER1	NM_001076786	11p13	0.00138801	4.34144
A_23_P381431	ACP5	NM_001611	19p13.2	0.001589	4.34096
A_24_P199655	SMC5	NM_015110	9q21.11	0.00439976	4.3401
A_23_P134454			12q15	0.0022549	4.33931
A_24_P407235	ICAM1	NM_000201	19p13.2	0.000613787	4.33815
A_32_P188093	SHC1	NM_003029	1q21.3	0.00104949	4.33798
A_24_P912382	RCN1	NM_002901	11p13	0.0024846	4.33595
A_32_P184916	GABPB1	NM_002041	15q21.2	0.00131877	4.33355
A_23_P25121	AEN	NM_022767	15q26.1	0.002103	4.33324
A_32_P112380	ZNF217	NM_006526	20q13.2	0.00230447	4.33226
A_24_P243329			7p15.3	0.00530857	4.33153
A_23_P125107	FKBP11	NM_016594	12q13.12	0.00215756	4.33055
A_23_P86917	NPNT	NM_001033047	4q24	0.0159655	4.33016
A_24_P109661			2q32.2	0.00246048	4.3264
A_23_P82588	SYNPO	NM_007286	5q33.1	0.0156647	4.32504
A_23_P82550	ADAM12	NM_021641	10q26.2	0.00108586	4.32317
A_23_P203299	IGFBP7	NM_001553	4q12	0.00180607	4.32196
A_23_P210608			17q25.3	0.00158257	4.32175
A_24_P511143	GIMAP2	NM_015660	7q36.1	0.0013128	4.31648
A_23_P39574	NPL	NM_030769	1q25.3	0.00185756	4.31561
A_24_P148717	TANC1	NM_033394	2q24.2	0.00145412	4.31416
A_24_P697345	CCDC150	NM_001080539	2q33.1	0.0013937	4.3138
A_32_P34868			12q13.13	0.000785199	4.31307
A_24_P402438	IRF1	NM_002198	5q31.1	0.00617439	4.30928
A_23_P353035	TEP1	NM_007110	14q11.2	0.00158378	4.30789
A_23_P150963	RIBC1	NM_001031745	Xp11.22	0.00105038	4.30758
A_23_P153320	STK17A	NM_004760	7p13	0.0027607	4.30597
A_24_P56388	C7orf55	NM_197964	7q34	0.00229909	4.30441
A_23_P139059	FADD	NM_003824	11q13.3	0.00109137	4.30425
A_23_P110116	B4GALT1	NM_001497	9p13.3	0.00188776	4.30247
A_23_P65481			12q23.3	0.00133758	4.30195
A_23_P344531	TMEM39A	NM_018266	3q13.33	0.00261518	4.29827
A_24_P450493			12q23.1	0.0017796	4.29674
A_23_P110802			6p25.1	0.00150155	4.29577
A_23_P253896			3q27.2	0.00435959	4.29548
A_23_P388400	CCR1	NM_001295	3p21.31	0.00153195	4.29353
A_23_P146526	PDLIM5	NM_006457	4q22.3	0.00445776	4.29341
A_23_P356965			18q21.32	0.00140613	4.2932
A_24_P847326	MLKL	NM_152649	16q22.3	0.0017414	4.29255
A_24_P120303	VANGL1	NM_138959	1p13.1	0.0024863	4.28997
A_24_P103803			3q26.31	0.00236842	4.28939
A_23_P142075	CDCA3	NM_031299	12p13.31	0.00215909	4.28817
A_32_P223256			7q35	0.00291064	4.28764
A_23_P13222	ITGA2	NM_002203	5q11.2	0.00194182	4.28658
A_23_P215517			6p21.33	0.00166289	4.28444
A_24_P263767	UBE3C	NM_014671	7q36.3	0.00200436	4.28423
A_24_P265135	NCR00152	NR_024204	2p11.2	0.00120861	4.28199
A_24_P174641	DDX60	NM_017631	4q32.3	0.00213419	4.28167
A_23_P104193	TGFB2	NM_003238	1q41	0.00189366	4.27936
A_23_P415532	CRY1	NM_004075	12q23.3	0.00288169	4.27683
A_23_P368681	ETV4	NM_001079675	17q21.31	0.00278667	4.2768
A_24_P133171			6q23.3	0.00196948	4.2723
A_24_P185044			1p22.1	0.00188913	4.27196
A_24_P144314	HIF1A	NM_181054	14q23.2	0.00374378	4.27071
A_23_P350512			19p13.3	0.00230125	4.27024
A_32_P147969			19q13.43	0.00239476	4.26815
A_23_P206077			1q41	0.00189229	4.26804
A_24_P606239	FAM183A	NM_001101376	1p34.2	0.00214235	4.26739
A_24_P273143				0.00178439	4.26325
A_24_P145911			6p21.33	0.002	4.26274
A_24_P416346	TMEM102	NM_178518	17p13.1	0.00534738	4.26202
A_23_P205789			3q28	0.00274129	4.26131
A_24_P237912	ARHGAP18	NM_033515	6q22.33	0.00362776	4.25972
A_23_P73667	GNB4	NM_021629	3q26.33	0.00535043	4.25872
A_32_P50655			15q21.3	0.00116861	4.25787
A_23_P308800			8q23.1	0.00157209	4.25526
A_32_P854438			3q26.31	0.00185158	4.25377
A_24_P214556			15q21.2	0.00652963	4.25204
A_24_P936272	LOC390705		16p11.2	0.00236313	4.25137
A_24_P350686	RIT1	NM_006912	1q22	0.00634344	4.24569
A_23_P29922	TEAD2	NM_003598	19q13.33	0.00200867	4.24187
A_23_P141636	RHOC	NM_175744	1p13.2	0.0246202	4.24172
A_32_P190334	ALPK1	NM_025144	4q25	0.00321337	4.24028
A_24_P935782	ZNF93	NM_031218	19p12	0.00092415	4.23599
A_24_P311926	EIF4A3	NM_014740	17q25.3	0.00219788	4.23585
A_24_P275073	VCAN	NM_004385	5q14.3	0.00202742	4.23532
A_23_P205393	SFT2D2	NM_199344	1q24.2	0.00682439	4.23509
A_24_P404822	CFB	NM_001710	6p21.32	0.0177201	4.23416
A_23_P213102	SCRG1	NM_007281	4q34.1	0.00208333	4.23199
A_23_P77389	TREM2	NM_018965	6p21.1	0.00654071	4.23082
A_23_P373126	SHMT2	NM_005412	12q13.3	0.00291256	4.22808
A_32_P214565	QSER1	NM_001076786	11p13	0.00178092	4.2276
A_23_P156687	UBR7	NM_175748	14q32.12	0.00219323	4.22422
A_32_P162443	THBS1	NM_003246	15q14	0.00293307	4.22419
A_32_P220770	PALLD	NM_016081	4q32.3	0.00104859	4.22141
A_24_P265274	SMC1A	NM_006306	Xp11.22	0.0065442	4.21568
A_23_P167941	TLR3	NM_003265	4q35.1	0.00188873	4.21468
A_24_P23522	CEBPD	NM_005195	8q11.21	0.0010923	4.21222
A_23_P405129	TMEM71	NM_144649	8q24.22	0.00504065	4.21178
A_32_P77343	SPATA6	NM_019073	1p33	0.00625747	4.2115
A_23_P135826	LOC100294102	XR_078632	6p21.33	0.00174757	4.21061
A_32_P48397	ZNF431	NM_133473	19p12	0.0169308	4.20969
A_23_P144959	NLRC5	NM_032206	16q13	0.00273579	4.20814
A_23_P402892	LTBP2	NM_000428	14q24.3	0.00289578	4.208
A_23_P408996	ZBTB20	NM_015642	3q13.31	0.00174663	4.208
A_23_P70785	MBOAT1	NM_001080480	6p22.3	0.00291447	4.20592
A_24_P29876	MYL12A	NM_006471	18p11.31	0.0179139	4.20472
A_23_P148785	BCL2L12	NM_138639	19q13.33	0.00178306	4.20436
A_23_P78664	ANKHD1-EIF4EBP3	NM_020690	5q31.3	0.00236641	4.20264
A_23_P31810	MT1G	NM_005950	16q13	0.0030829	4.2016
A_23_P71268	LEPREL1	NM_018192	3q28	0.00108677	4.20118
A_23_P169629	AIM1	NM_001624	6q21	0.00183959	4.19807
A_23_P115052	AZGP1	NM_001185	7q22.1	0.00151468	4.19716
A_24_P55437			16q12.1	0.00499125	4.19365
A_24_P229536	DDX39	NM_005804	19p13.12	0.0014486	4.19282
A_24_P160401	FAM82B	NM_016033	8q21.3	0.00975273	4.19136
A_24_P159702	T1	NM_000662	8p22	0.0022191	4.1893
A_23_P167159	VMA21	NM_001017980	Xq28	0.0183016	4.1892
A_24_P331918	LMAN1	NM_005570	18q21.32	0.00765881	4.18812
A_32_P103945	CDCP1	NM_178181	3p21.31	0.0080926	4.18533
A_23_P206212	PXN	NM_002859	12q24.31	0.00631036	4.18507
A_23_P40866	FXYD5	NM_144779	19q13.12	0.00208752	4.18495
A_24_P82880	DPH3B	NM_080750	20q13.33	0.00214641	4.18466
A_32_P45588	C21orf34	NR_027791	21q21.1	0.00212857	4.18386
A_23_P60933	THAP5	NM_182529	7q31.1	0.021641	4.17977
A_24_P896205	LAIR1	NM_021706	19q13.42	0.00248115	4.17971
A_23_P58443	COL1A2	NM_000089	7q21.3	0.0101271	4.1796
A_23_P203283	ADAMTS14	NM_139155	10q22.1	0.00183628	4.17901
A_23_P12514	TRIP13	NM_004237	5p15.33	0.00216868	4.17762
A_24_P937405	AGPAT5	NM_018361	8p23.1	0.00187683	4.17697
A_23_P133133	HLA-G	NM_002127	6p21.33	0.0106209	4.17378
A_23_P321354	COL6A1	NM_001848	21q22.3	0.00236477	4.1731
A_24_P262688	TIFA	NM_052864	4q25	0.00280959	4.17083
A_32_P89709	APLN	NM_017413	Xq25	0.0187284	4.17064
A_23_P217411	TES	NM_152829	7q31.2	0.0116802	4.17045
A_24_P184555	CTNNB1		3p22.1	0.00216312	4.16964
A_24_P696924			10p11.23	0.00510932	4.16934
A_23_P83493	TPM4	NM_003290	19p13.12	0.00168802	4.16799
A_23_P96542	LOC645722	XM_944447	17q23.2	0.00189051	4.16614
A_23_P119344	ZNF121	NM_001008727	19p13.2	0.0102854	4.16587
A_23_P39441	PRSS23	NM_007173	11q14.2	0.00853161	4.16577
A_23_P69179	B4GALT4	NM_212543	3q13.32	0.00203024	4.16559
A_23_P95594	FOXN4	NM_213596	12q24.11	0.00278481	4.16265
A_24_P608330			20q13.2	0.00184094	4.16152
A_24_P211351			1p13.1	0.00583518	4.16122
A_23_P4572			8q21.3	0.00237898	4.15878
A_24_P194081	HCG26	NR_002812	6p21.33	0.00242257	4.1579
A_23_P327483			1q23.3	0.00214693	4.15638
A_24_P277576	PLXNB2	NM_012401	22q13.33	0.00742401	4.15223
A_23_P50477	XRCC2		7q36.1	0.00231359	4.15156
A_32_P140030	TPM1	NM_001018004	15q22.2	0.00387515	4.15156
A_24_P456367	SCUBE2	NM_020974	11p15.4	0.00395062	4.14847
A_23_P61531	FAM176A	NM_032181	2p12	0.0150837	4.1449
A_32_P25357	MPZL1	NM_003953	1q24.2	0.00534923	4.14483
A_24_P98948	SP110	NM_004510	2q37.1	0.00769505	4.14325
A_23_P56734	ZNF93	NM_031218	19p12	0.0113179	4.14244
A_23_P167051	C17orf53	NM_024032	17q21.31	0.00141628	4.14127
A_23_P28507	FXYD5	NM_144779	19q13.12	0.0097	4.13619
A_32_P177843	MCM5	NM_006739	22q12.3	0.00219633	4.13477
A_23_P32279	XRCC2	NM_005431	7q36.1	0.002659	4.1341
A_32_P211045	CHST11	NM_018413	12q23.3	0.0020317	4.13059
A_23_P120002	ENPP1	NM_006208	6q23.2	0.00221675	4.12987
A_23_P7976		XM_002348257	14q32.33	0.00202888	4.12849
A_23_P95917	FOSL1	NM_005438	11q13.1	0.00494737	4.12571
A_23_P165848	EMILIN1	NM_007046	2p23.3	0.00276184	4.12263
A_23_P54469	EVC		4p16.1	0.00222144	4.12237
A_24_P307695	S100A2	NM_005978	1q21.3	0.00174271	4.12058
A_23_P356624	TPM2	NM_213674	9p13.3	0.00350888	4.11972
A_23_P50250	LTBP2	NM_000428	14q24.3	0.00236678	4.11613
A_32_P223017	CD72	NM_001782	9p13.3	0.0170912	4.11452
A_24_P218905	LPP	NM_005578	3q28	0.0104236	4.11368
A_32_P12703	MGAT4A	NM_012214	2q11.2	0.0031068	4.11361
A_24_P101771		XM_002343911		0.00268556	4.11299
A_24_P924040	BARX1	NM_021570	9q22.32	0.00202878	4.11264
A_24_P124558	CCR7	NM_001838	17q21.2	0.00421021	4.11256
A_23_P129967	NEDD1	NM_152905	12q23.1	0.0078144	4.1124
A_23_P86283	IGFBP5	NM_000599	2q35	0.00274312	4.11203
A_23_P250245	ENTHD1	NM_152512	22q13.1	0.00431681	4.11162
A_23_P134584	LYPD1	NM_144586	2q21.2	0.000902717	4.11071
A_24_P65121	HOXD9	NM_014213	2q31.1	0.00510895	4.1098
A_23_P161624	FGL2	NM_006682	7q11.23	0.00846959	4.10829
A_24_P8721	HN1L	NM_144570	16p13.3	0.00216561	4.10513
A_32_P113462	CKM	NM_001824	19q13.32	0.0082983	4.10346
A_24_P234871	ANO6	NM_001025356	12q12	0.00274009	4.10181
A_32_P99492	RAB27A	NM_004580	15q21.3	0.010771	4.10151
A_23_P376497	ISL2	NM_145805	15q24.3	0.00379032	4.10148
A_24_P372189	HNMT	NM_006895	2q22.1	0.0015266	4.0989
A_23_P42969	GLB1	NM_000404	3p22.3	0.00359217	4.09766
A_32_P192480	LMNB2	NM_032737	19p13.3	0.00175988	4.09733
A_23_P429383	TMEM37	NM_183240	2q14.2	0.00538157	4.09712
A_24_P797455	MCM8	NM_182802	20p12.3	0.00274194	4.0951
A_23_P410115	SPPL2A	NM_032802	15q21.2	0.00269852	4.09395
A_23_P132277	LMAN1	NM_005570	18q21.32	0.00362547	4.09266
A_24_P328668	HIST1H1E	NM_005321	6p22.1	0.001839	4.09099
A_32_P110942	LAPTM5	NM_006762	1p35.2	0.00562395	4.08929
A_23_P434900	38960	NM_144710	2q13	0.00273762	4.08816
A_23_P218144	DCBLD2	NM_080927	3q12.1	0.0101599	4.08762
A_23_P108673			6p21.33	0.00864289	4.08668
A_23_P343398			6p21.33	0.00432188	4.08604
A_23_P91829			7p13	0.00365288	4.08381
A_23_P77073	HOXC8	NM_022658	12q13.13	0.00280585	4.08271
A_23_P54373	ANTXR1	NM_032208	2p14	0.00908029	4.08235
A_24_P921232	TSPAN9	NM_006675	12p13.32	0.00427707	4.08172
A_24_P296698	STAC	NM_003149	3p22.2	0.0222117	4.08125
A_23_P11874			5q33.2	0.00306744	4.08123
A_24_P110770	MAP2K3	NM_145109	17p11.2	0.00396923	4.0805
A_23_P158817	IFIT2	NM_001547	10q23.31	0.00340967	4.0797
A_23_P130995	LRRCC1	NM_033402	8q21.2	0.00687664	4.07945
A_23_P30900	BTN3A3	NM_006994	6p22.1	0.00503768	4.07809
A_32_P111639	ARL13B	NM_182896	3q11.2	0.00116667	4.07702
A_23_P67799	MXRA8	NM_032348	1p36.33	0.00305592	4.07679
A_23_P91168			8q24.22	0.00320257	4.07583
A_23_P419696			19q13.32	0.00145525	4.07507
A_23_P124585	BMP1	NM_006129	8p21.3	0.00319588	4.07416
A_23_P156880	TTC23	NM_001040655	15q26.3	0.00511494	4.07296
A_23_P78342			7q33	0.00478848	4.07249
A_24_P353905	HIST2H2AC	NM_003517	1q21.2	0.00499127	4.07219
A_24_P311917	PEX14		1p36.22	0.00248974	4.072
A_23_P105144	SSFA2	NM_006751	2q31.3	0.00216714	4.07168
A_24_P234415	ZNF880	NM_001145434	19q13.33	0.00282681	4.06775
A_32_P39440	NRP1	NM_003873	10p11.22	0.00581949	4.0652
A_23_P67725			12p13.1	0.00214082	4.06358
A_24_P131522			13q34	0.00219478	4.06261
A_23_P53641	CHST9	NM_031422	18q11.2	0.00639547	4.06153
A_24_P926783			16q12.2	0.000838537	4.06022
A_24_P928052			3q13.31	0.00252049	4.05952
A_24_P304071			12p13.2	0.00140502	4.05911
A_24_P60930			Xq26.2	0.00303129	4.05774
A_23_P251118	DHFR	NM_000791	5q14.1	0.00293115	4.05717
A_23_P201706	MAP3K6	NM_004672	1p36.11	0.00300261	4.05468
A_23_P20566	CDH15	NM_004933	16q24.3	0.00421533	4.05264
A_23_P68547		XM_001719095	2p11.2	0.00261873	4.0525
A_23_P139919			7q21.3	0.00315449	4.05201
A_23_P216501	CENPL	NM_033319	1q25.1	0.00418293	4.04187
A_23_P257542	ETS1	NM_005238	11q24.3	0.00653518	4.03986
A_23_P91062	NUDT1	NM_198949	7p22.2	0.00288079	4.03975
A_23_P36562	TCF7L1	NM_031283	2p11.2	0.00668078	4.03636
A_24_P919640	DNMT3A	NM_175629	2p23.3	0.00825476	4.03409
A_23_P126120	APOL6	NM_030641	22q12.3	0.00539548	4.03343
A_23_P214185	SHMT2	NM_005412	12q13.3	0.00268737	4.02793
A_23_P44195	POLE2	NM_002692	14q22.1	0.0032113	4.02701
A_23_P158239	PCDHB11	NM_018931	5q31.3	0.00320026	4.0269
A_23_P52161	C7orf68	NM_013332	7q32.1	0.00416005	4.02614
A_23_P333998	GLI2	NM_005270	2q14.2	0.020625	4.02511
A_23_P2294	UBE2J1	NM_016021	6q15	0.00432367	4.02506
A_23_P142872	TPM2	NM_213674	9p13.3	0.00201012	4.02409
A_23_P163099	COL4A6	NM_033641	Xq22.3	0.00511481	4.02369
A_24_P353638	HELB	NM_033647	12q14.3	0.0103828	4.02288
A_24_P6921			7q22.1	0.00306944	4.02251
A_32_P118010	GSTT1	NM_000853	22q11.23	0.0148422	4.02159
A_32_P128399	MYO1G	NM_033054	7p13	0.00332907	4.02016
A_24_P109554	ELMOD2	NM_153702	4q31.1	0.00189328	4.02006
A_23_P134295	SUSD2	NM_019601	22q11.23	0.002935	4.02004
A_23_P155049	POLQ		3q13.33	0.00639203	4.01837
A_24_P919304	HOXB5	NM_002147	17q21.32	0.00178518	4.01531
A_23_P41470	GLIPR1	NM_006851	12q21.2	0.00868343	4.01151
A_24_P728920	ITGA5	NM_002205	12q13.13	0.00183764	4.01083
A_23_P69310	HAND2	NM_021973	4q34.1	0.00561344	4.00921
A_24_P365975	PSKH1	NM_006742	16q22.1	0.00233658	4.00516
A_24_P49260	SGOL2	NM_152524	2q33.1	0.00221519	4.00386
A_23_P373521	GALNT4	NM_003774	12q21.33	0.0163873	4.00259
A_23_P390596	DDX60	NM_017631	4q32.3	0.0127545	4.00132
A_23_P74928	RAB32	NM_006834	6q24.3	0.00320718	3.99808
A_23_P167401	ETV4	NM_001079675	17q21.31	0.0178195	3.99751
A_24_P113144	LTBP1	NM_206943	2p22.3	0.0126864	3.99694
A_24_P491923	MSI2	NM_138962	17q22	0.00341184	3.99641
A_23_P364024	NUAK2	NM_030952	1q32.1	0.00365239	3.99466
A_24_P641406	OAS1	NM_002534	12q24.13	0.0303529	3.99353
A_24_P236003	CDK5RAP3	NM_176096	17q21.32	0.0303852	3.99334
A_23_P217379	CCRL2	NM_003965	3p21.31	0.00359088	3.9921
A_24_P148503	FANCG	NM_004629	9p13.3	0.00268425	3.99185
A_23_P413576	MR1	NM_001531	1q25.3	0.00534247	3.9909
A_23_P363316	CCDC93	NM_019044	2q14.1	0.00510393	3.99024
A_23_P20022	CEP110	NM_007018	9q33.2	0.00467218	3.98996
A_24_P636882	ATAD5	NM_024857	17q11.2	0.00261371	3.98983
A_24_P631625	FZD5	NM_003468	2q33.3	0.0132552	3.98921
A_32_P164522	RAB20	NM_017817	13q34	0.00280212	3.98643
A_23_P431776	H2AFJ	NM_177925	12p12.3	0.0156595	3.98596
A_24_P766716			2q31.1	0.00367104	3.98551
A_23_P71644	LOC285216		3q11.2	0.0202024	3.98522
A_32_P171386	SLAMF7	NM_021181	1q23.3	0.0023007	3.98172
A_23_P66900	COL8A2	NM_005202	1p34.3	0.0341453	3.97961
A_24_P391260	PTTG1IP	NM_004339	21q22.3	0.00330563	3.97863
A_23_P64828			3q28	0.00402207	3.97692
A_32_P3955	SPTLC3	NM_018327	20p12.1	0.00340127	3.97608
A_23_P209246				0.00608862	3.97425
A_23_P127525	STK17B	NM_004226	2q32.3	0.0135748	3.9742
A_23_P252125			1p36.32	0.00323077	3.97273
A_23_P314101	LOC541471	NR_024373	2q13	0.00510945	3.968
A_23_P411335	LOC286467	NR_026975	Xq26.2	0.00535532	3.96798
A_23_P42375	CMKLR1	NM_001142343	12q23.3	0.00319149	3.96578
A_24_P922261	UACA	NM_001008224	15q23	0.00511775	3.96477
A_32_P120567			3q26.31	0.00300717	3.96384
A_24_P98210			11p13	0.00898777	3.96357
A_23_P154500	SRGAP1		12q14.2	0.00328855	3.96305
A_23_P254944	TFEC	NM_012252	7q31.2	0.000151899	3.96053
A_32_P136269			6q25.3	0.00717482	3.95971
A_32_P132936	MDFIC	NM_199072	7q31.2	0.00434076	3.95928
A_24_P90774			2p13.1	0.0015361	3.95795
A_24_P272389			4q31.1	0.0171245	3.95718
A_24_P22050	NSUN7	NM_024677	4p14	0.00462315	3.95646
A_23_P43810	SKA2	NM_182620	17q22	0.00171429	3.9564
A_23_P305692			5p15.1	0.0030849	3.95382
A_32_P200303	tcag7.1307	NR_024394	7q36.3	0.00296926	3.95364
A_24_P24142	C7orf57	NM_001100159	7p12.3	0.00304037	3.95302
A_23_P258088	PACSIN1	NM_020804	6p21.31	0	-150.748
A_24_P149266	PACSIN1	NM_020804	6p21.31	0	-146.718
A_32_P123143	HCN1	NM_021072	5p12	0	-142.347
A_23_P209978	VSNL1	NM_003385	2p24.2	0	-140.223
A_23_P112982	SVOP	NM_018711	12q24.11	0	-129.411
A_23_P60130	MAL2	NM_052886	8q24.12	0	-124.032
A_23_P80718	SYNPR	NM_144642	3p14.2	0	-117.504
A_32_P216520	WIF1	NM_007191	12q14.3	0	-110.64
A_32_P178758	RP3-398D13.1	NR_026970	6p25.1	0	-110.394
A_23_P425681	CCK	NM_000729	3p22.1	0	-108.906
A_32_P143778			5q12.2	0	-106.588
A_23_P140858	A2BP1	NM_018723	16p13.2	0	-103.624
A_23_P86710	FRMPD2	NM_001018071	10q11.22	0	-101.224
A_24_P142343	hCG_1776007	NM_001082575	17q25.3	0	-100.998
A_24_P307964	GAD2	NM_000818	10p12.1	0	-98.6871
A_23_P75008	SOHLH1	NM_001012415	9q34.3	0	-98.6812
A_24_P244706	SSTR1	NM_001049	14q21.1	0	-97.3599
A_23_P100022	SV2B	NM_014848	15q26.1	0	-96.8324
A_24_P18137	NEFL	NM_006158	8p21.2	0	-94.2674
A_23_P355377	SLC12A5	NM_020708	20q13.12	0	-93.3452
A_23_P75239	OPALIN	NM_001040103	10q24.1	0	-92.9396
A_23_P213920	GABRG2	NM_000816	5q34	0	-92.2117
A_23_P396934	KIAA1239	NM_001144990	4p14	0	-91.9837
A_23_P134340	NEUROD6	NM_022728	7p15.1	0	-90.2389
A_24_P347319	KCNC2	NM_139136	12q21.1	0	-89.4868
A_23_P252817	SST	NM_001048	3q27.3	0	-87.5531
A_23_P162010	CCKBR	NM_176875	11p15.4	0	-83.6211
A_24_P264832	NEFM	NM_005382	8p21.2	0	-82.3468
A_32_P89899	GABRG1	NM_173536	4p12	0	-82.3132
A_23_P436618	GABRA5	NM_000810	15q12	0	-78.8632
A_32_P117693	FAM19A1	NM_213609	3p14.1	0	-78.4344
A_23_P42565	HTR5A	NM_024012	7q36.2	0	-75.9394
A_24_P393571	GDA	NM_004293	9q21.13	0	-75.7048
A_23_P146125	KCNV1	NM_014379	8q23.2	0	-73.6982
A_32_P140153			10q23.32	0	-73.3756
A_32_P37867	KIAA1644	NM_001099294	22q13.31	0	-72.7078
A_24_P380311	CAMK2A	NM_015981	5q33.1	0	-70.5792
A_32_P183367	BRUNOL4	NM_020180	18q12.2	0	-70.2974
A_23_P57577	SULT4A1	NM_014351	22q13.2	0	-69.6238
A_23_P415541	GPR26	NM_153442	10q26.13	0	-68.0978
A_23_P84118	GABRA1	NM_000806	5q34	0	-68.0406
A_23_P125067	CDH18	NM_004934	5p14.3	0	-67.9971
A_24_P838797			5q35.2	0	-67.7612
A_23_P394986	CREG2	NM_153836	2q11.2	0	-67.5426
A_23_P9711	HS3ST4	NM_006040	16p12.1	0	-67.5102
A_23_P425925	KRT222	NM_152349	17q21.2	0	-66.9737
A_24_P672240	FRMPD4		Xp22.2	0	-66.1902
A_23_P39056	KLK7	NM_005046	19q13.33	0	-65.0314
A_23_P13822	STYK1	NM_018423	12p13.2	0	-63.8083
A_23_P349966	TMEM130	NM_152913	7q22.1	0	-63.2738
A_32_P166733			4q21.1	0	-63.1214
A_32_P25295	NEUROD2	NM_006160	17q12	0	-63.0324
A_23_P77731	CRYM	NM_001888	16p12.2	0	-62.8433
A_23_P153986	KCNJ3	NM_002239	2q24.1	0	-62.3506
A_23_P210756	SP25	NM_003081	20p12.2	0	-62.2845
A_32_P168561			14q23.2	0	-60.9412
A_32_P85405			5p15.1	0	-60.762
A_23_P71492	NEFL	NM_006158	8p21.2	0	-60.3592
A_23_P2543	CUX2	NM_015267	12q24.12	0	-59.9142
A_32_P201261	C11orf87		11q22.3	0	-59.7445
A_23_P411761	CABP1	NM_001033677	12q24.31	0	-59.5558
A_24_P940275	FRMPD4	NM_014728	Xp22.2	0	-59.4527
A_32_P109876	PCLO	NM_033026	7q21.11	0	-58.8349
A_23_P161659	SYT13	NM_020826	11p11.2	0	-57.842
A_32_P84369	FAM153B	NM_001079529	5q35.2	0	-57.8138
A_23_P29680	CAMKV	NM_024046	3p21.31	0	-57.6878
A_24_P391868	CPLX2	NM_006650	5q35.2	0	-57.657
A_32_P323			1p31.1	0	-57.4893
A_32_P77831	RAB3C		5q11.2	0	-57.0068
A_23_P252671	CLTB	NM_007097	5q35.2	0	-56.7188
A_23_P319232	KIAA1045	NM_015297	9p13.3	0	-56.6314
A_24_P707156			Xq27.3	0	-56.2168
A_23_P208030	SYT4	NM_020783	18q12.3	0	-55.3636
A_23_P334308	MTUS2	NM_001033602	13q12.3	0	-54.8038
A_32_P405973	ADCY2	NM_020546	5p15.31	0	-54.4992
A_24_P328524	KALRN	NM_003947	3q21.2	0	-54.2767
A_32_P45844	SLC8A2	NM_015063	19q13.32	0	-54.0413
A_24_P6125	KCNJ4	NM_152868	22q13.1	0	-53.8307
A_32_P306768			10q26.3	0	-53.6659
A_23_P86561	CALY	NM_015722	10q26.3	0	-53.5774
A_23_P151598	CPNE6	NM_006032	14q12	0	-53.1159
A_23_P257231	AGXT2L1	NM_031279	4q25	0	-52.9059
A_24_P402444	OLFM3	NM_058170	1p21.1	0	-51.9445
A_23_P66481	PHYHIP	NM_014759	8p21.3	0	-51.7311
A_23_P433229	RTN4RL1	NM_178568	17p13.3	0	-51.6623
A_23_P408195	TMEM155	NM_152399	4q27	0	-51.0116
A_32_P109653	LINGO2	NM_152570	9p21.2	0	-50.8312
A_23_P79968	GPR26	NM_153442	10q26.13	0	-50.8255
A_23_P157926	PCSK2	NM_002594	20p12.1	0	-50.8127
A_23_P305581	SNCA	NM_000345	4q22.1	0	-50.7815
A_23_P137797	RYR2	NM_001035	1q43	0	-50.4475
A_23_P318616	LRTM2	NM_001039029	12p13.33	0	-50.084
A_23_P116264	NRGN	NM_006176	11q24.2	0	-49.9414
A_24_P355967	GABRA1	NM_000806	5q34	0	-49.934
A_24_P226267	HTR2A	NM_000621	13q14.2	0	-49.8883
A_23_P425332	PPP4R4	NM_058237	14q32.13	0	-49.6879
A_23_P167493	CARTPT	NM_004291	5q13.2	0	-49.174
A_32_P85360			22q12.3	0	-48.7912
A_32_P100719			5q32	0	-48.7747
A_23_P109812	SYN2	NM_133625	3p25.2	0	-48.3909
A_24_P374759	ERC2	NM_015576	3p14.3	0	-48.368
A_32_P86578	LOC389023		2q14.1	0	-48.3427
A_32_P216635	KSR2	NM_173598	12q24.22	0	-47.7818
A_32_P19294	GLT1D1	NM_144669	12q24.32	0	-47.7455
A_32_P75581	BHLHE22	NM_152414	8q12.3	0	-47.4587
A_23_P57576	SULT4A1	NM_014351	22q13.2	0	-47.3916
A_23_P302568	SLC30A3	NM_003459	2p23.3	0	-47.0988
A_32_P84373	FAM153C	NM_001079527	5q35.3	0	-47.0208
A_23_P15889	CBLN2	NM_182511	18q22.3	0	-46.9095
A_23_P433586	CKMT1A	NM_001015001	15q15.3	0	-46.4979
A_24_P275199	HTR2C	NM_000868	Xq23	0	-46.4776
A_23_P163235	KCNC1	NM_001112741	11p15.1	0	-46.4682
A_23_P251151	NELL1	NM_006157	11p15.1	0	-46.1604
A_23_P150198	LOC440040	NR_027044	11p11.12	0	-46.0282
A_23_P35725	ANO3	NM_031418	11p14.2	0	-45.4156
A_24_P182900	CAMK1G	NM_020439	1q32.2	0	-45.2303
A_23_P97402	MOBP	NR_003090	3p22.1	0	-45.1947
A_32_P158892	RBP4	NM_006744	10q23.33	0	-45.1101
A_23_P75283			Xq27.3	0	-45.075
A_24_P33508	MARCH11	NM_001102562	5p15.1	0	-44.7005
A_32_P118568	RFPL1S	NR_002727	22q12.2	0	-44.5635
A_24_P367645	MAP7D2	NM_152780	Xp22.12	0	-44.0441
A_23_P429601	GALNTL5	NM_145292	7q36.1	0	-43.4562
A_24_P290225	HS3ST4	NM_006040	16p12.1	0	-43.3066
A_23_P254434	RFPL2	NM_006605	22q12.3	0	-42.7001
A_32_P131640	SLITRK4	NM_173078	Xq27.3	0	-42.285
A_23_P166929	SERPINI1	NM_005025	3q26.1	0	-41.9484
A_32_P36404	NEURL	NM_004210	10q24.33	0	-41.874
A_23_P322562	PTPRT	NM_133170	20q12	0	-41.8543
A_32_P226200			4p12	0	-41.7949
A_32_P305500	KCNB2	NM_004770	8q21.11	0	-41.7637
A_23_P365412	CPNE6	NM_006032	14q12	0	-41.6421
A_23_P151595	MFSD4	NM_181644	1q32.1	0	-41.623
A_24_P51115	MFSD4	NM_181644	1q32.1	0	-41.3779
A_23_P157027	VSTM2A		7p11.2	0	-41.1711
A_23_P2745	GJB6	NM_006783	13q12.11	0	-41.1689
A_23_P307382	SLC32A1	NM_080552	20q11.23	0	-41.0757
A_23_P139192	GNG3	NM_012202	11q12.3	0	-40.7022
A_23_P342000	RBM11	NM_144770	21q11.2	0	-40.6714
A_23_P124905	NPTX1	NM_002522	17q25.3	0	-40.4278
A_24_P409800	KCTD16	NM_020768	5q32	0	-39.7406
A_32_P169114	GRIN2A	NM_001134407	16p13.2	0	-39.3965
A_24_P132813	OPALIN	NM_001040103	10q24.1	0	-39.2292
A_24_P1949	NPTX1	NM_002522	17q25.3	0	-39.1122
A_24_P140057	DPP10	NM_020868	2q14.1	0	-38.9252
A_23_P30976	GRM1	NM_000838	6q24.3	0	-38.8117
A_23_P42931	CLEC2L	NM_001080511	7q34	0	-38.7562
A_32_P160561	DOK6	NM_152721	18q22.2	0	-38.6665
A_23_P366453	KHDRBS2	NM_152688	6q11.1	0	-38.5731
A_23_P105423	KIAA0748	NM_001098815	12q13.2	0	-38.3257
A_23_P163227	CKMT1A	NM_001015001	15q15.3	0	-38.3165
A_24_P3415	DOK6	NM_152721	18q22.2	0	-38.2961
A_23_P352484	PPP2R2C	NM_020416	4p16.1	0	-38.2547
A_23_P109614	MOBP	NM_182935	3p22.1	0	-38.218
A_32_P133999	CALN1	NM_001017440	7q11.22	0	-38.2003
A_23_P256470	NPY	NM_000905	7p15.3	0	-37.7865
A_24_P297551	FAM19A2	NM_178539	12q14.1	0	-37.7815
A_24_P525749	ABCC12	NM_033226	16q12.1	0	-37.3312
A_24_P287766			14q32.2	0	-37.2722
A_23_P129133	OCA2	NM_000275	15q12	0	-37.1636
A_23_P48327	KCTD4	NM_198404	13q14.12	0	-36.7653
A_24_P944714	ATP8A2		13q12.13	0	-36.715
A_24_P339429	KCNJ12	NM_021012	17p11.2	0	-36.2534
A_23_P84399	CNTP2	NM_014141	7q36.1	0	-36.2349
A_24_P251734	FSTL5	NM_020116	4q32.2	0	-36.1857
A_32_P33576	GABRG2	NM_198904	5q34	0	-36.1037
A_32_P25514	OPRK1	NM_000912	8q11.23	0	-36.0964
A_23_P412990	HRH3	NM_007232	20q13.33	0	-35.9721
A_23_P208085	MBP	NM_001025101	18q23	0	-35.8695
A_24_P342632	AK5	NM_174858	1p31.1	0	-35.5998
A_32_P203688	SPTB	NM_001024858	14q23.3	0	-35.5039
A_32_P134968			21q22.13	0	-35.4616
A_32_P16138	GRIN3A	NM_133445	9q31.1	0	-35.0978
A_23_P347541			5p12	0	-35.0541
A_23_P146855	MPPED1	NM_001044370	22q13.2	0	-34.7765
A_24_P895687			12q24.32	0	-34.406
A_32_P206479	HS6ST3	NM_153456	13q32.1	0	-34.3063
A_23_P422911	ZNF831	NM_178457	20q13.32	0	-34.2761
A_23_P5685	TBR1	NM_006593	2q24.2	0	-34.0417
A_24_P98006	MCHR2	NM_001040179	6q16.3	0	-33.7269
A_24_P479551	UBE2QL1	NM_001145161	5p15.31	0	-33.5098
A_32_P154021	ST8SIA3	NM_015879	18q21.31	0	-33.252
A_23_P144274	JAKMIP1	NM_144720	4p16.1	0	-33.2061
A_23_P169007	NPM2	NM_182795	8p21.3	0	-33.204
A_23_P169351	SH3GL2	NM_003026	9p22.2	0	-33.0769
A_23_P304110	ANKRD43	NM_175873	5q31.1	0	-32.8837
A_23_P306819	RIMS2	NM_014677	8q22.3	0	-32.611
A_23_P147786	SCN2B	NM_004588	11q23.3	0	-32.5678
A_23_P2317	DDN	NM_015086	12q13.12	0	-32.2743
A_23_P392654	SPHKAP	NM_030623	2q36.3	0	-32.0929
A_24_P50228	C11orf87	NM_207645	11q22.3	0	-32.0636
A_23_P13442	MICAL2	NM_014632	11p15.3	0	-31.8753
A_23_P96249	BRUNOL4	NM_020180	18q12.2	0	-31.6563
A_24_P150023	KC4	NM_002233	11p14.1	0	-31.5181
A_24_P405631	ATP2B3	NM_021949	Xq28	0	-31.2052
A_23_P22723	FEZF2	NM_018008	3p14.2	0	-31.1714
A_23_P316501	C1orf115	NM_024709	1q41	0	-31.0916
A_23_P160433	NKAIN2	NM_001040214	6q22.31	0	-31.0815
A_23_P253542	SMPX	NM_014332	Xp22.12	0	-30.8741
A_23_P309720	GABRD	NM_000815	1p36.33	0	-30.714
A_23_P308839	TMEM132D	NM_133448	12q24.32	0	-30.6479
A_23_P87379	PDE2A	NM_002599	11q13.4	0	-30.4528
A_23_P37041	SLITRK1	NM_052910	13q31.1	0	-30.3703
A_32_P78705	GABRG2	NM_000816	5q34	0	-30.323
A_24_P326739	GLS2	NM_013267	12q13.2	0	-30.3075
A_23_P410482			11q25	0	-30.2886
A_24_P715434			12q24.31	0	-30.0762
A_23_P73571	VIP	NM_003381	6q25.2	0	-29.9591
A_23_P19650	MUM1L1	NM_152423	Xq22.3	0	-29.9529
A_23_P33847	SYN1	NM_006950	Xp11.23	0	-29.9008
A_24_P150791	JPH3	NM_020655	16q24.2	0	-29.8481
A_23_P115805	SYCE1	NM_001143764	10q26.3	0	-29.7484
A_23_P136936	SYP	NM_003179	Xp11.23	0	-29.6554
A_32_P119033	PLCXD3	NM_001005473	5p13.1	0	-29.5065
A_24_P686965	SH2D5	NM_001103161	1p36.12	0	-29.3757
A_23_P111517	WBSCR17	NM_022479	7q11.22	0	-29.2376
A_32_P10083			9q31.3	0	-29.2075
A_23_P305914	WSCD2	NM_014653	12q23.3	0	-29.1176
A_23_P52597	PTPRR	NM_002849	12q15	0	-29.0619
A_23_P47924	C1QTNF4	NM_031909	11p11.2	0	-29.0559
A_24_P131173	C1orf115	NM_024709	1q41	0	-28.954
A_23_P145935	EPHB6	NM_004445	7q34	0	-28.9497
A_24_P924720	ARHGDIG	NM_001176	16p13.3	0	-28.9464
A_32_P187571	LOC286002	NR_028137	7q22.3	0	-28.93
A_24_P942600	WNK2		9q22.31	0	-28.9222
A_24_P215882	SCN2B	NM_004588	11q23.3	0	-28.9097
A_32_P91663	MYT1L	NM_015025	2p25.3	0	-28.8781
A_24_P366607	C13orf36	NM_203451	13q13.3	0	-28.7579
A_32_P146597	RGS4	NM_005613	1q23.3	0	-28.7053
A_23_P200737			18q22.3	0	-28.7006
A_23_P392317	DLGAP2	NM_004745	8p23.3	0	-28.6386
A_23_P26854	RICH2	NM_014859	17p12	0	-28.5463
A_24_P139665	HPCAL4	NM_016257	1p34.2	0	-28.5116
A_24_P91094	RUNDC3A	NM_006695	17q21.31	0	-28.4839
A_24_P226541	STX1A	NM_004603	7q11.23	0	-28.4007
A_24_P254079	ICAM5	NM_003259	19p13.2	0	-28.3727
A_24_P147242	A2BP1	NM_145893	16p13.2	0	-28.34
A_23_P129835	PPP1R1B	NM_032192	17q12	0	-28.1319
A_23_P121945	SNCB	NM_001001502	5q35.2	0	-28.0402
A_24_P935330	HMP19	NM_015980	5q35.2	0	-27.9
A_23_P319005	PRKCB	NM_002738	16p12.1	0	-27.8965
A_23_P67569	NGEF	NM_019850	2q37.1	0	-27.7403
A_23_P102364	LPPR3	NM_024888	19p13.3	0	-27.723
A_32_P60635	AIFM3	NM_001018060	22q11.21	0	-27.2034
A_23_P258194	LOC643037	XM_926406	11q21	0	-27.1752
A_23_P94403	TYRP1	NM_000550	9p23	0	-27.1228
A_32_P82111	LRFN2	NM_020737	6p21.2	0	-27.0517
A_23_P167121	GABRA2	NM_000807	4p12	0	-26.9957
A_32_P153773	CAC1B	NM_000718	9q34.3	0	-26.9714
A_32_P224047	ATRNL1	NM_207303	10q25.3	0	-26.965
A_24_P293530	CYP4X1	NM_178033	1p33	0	-26.9022
A_23_P124232	DACH2	NM_053281	Xq21.2	0	-26.7852
A_23_P36795	SYT1	NM_005639	12q21.2	0	-26.7532
A_23_P398712	MYT1L	NM_015025	2p25.3	0	-26.6403
A_23_P336954	SLC8A2	NM_015063	19q13.32	0	-26.4917
A_23_P47546	RTN1	NM_021136	14q23.1	0	-26.2181
A_23_P385263	CHD5	NM_015557	1p36.31	0	-26.2005
A_23_P140290				0	-26.1873
A_23_P117851	CPLX3	NM_001030005	15q24.1	0	-26.1368
A_23_P62377	PNCK	NM_001039582	Xq28	0	-26.1226
A_23_P32177	LHX6	NM_014368	9q33.2	0	-25.9364
A_32_P51005	ATRNL1	NM_207303	10q25.3	0	-25.9162
A_23_P388379				0	-25.8771
A_24_P37355	ZNF385B	NM_152520	2q31.2	0	-25.7592
A_23_P334857	FAM123C	NM_152698	2q21.1	0	-25.7574
A_23_P420281	KCNJ6	NM_002240	21q22.13	0	-25.74
A_23_P29057	PRKCB	NM_002738	16p12.1	0	-25.6525
A_24_P33989	RGS7	NM_002924	1q43	0	-25.6484
A_23_P51587	IL12RB2	NM_001559	1p31.3	0	-25.6333
A_23_P72077	NECAB1	NM_022351	8q21.3	0	-25.597
A_24_P279870	PDYN	NM_024411	20p13	0	-25.4523
A_24_P51909	CPLX1	NM_006651	4p16.3	0	-25.4321
A_24_P38810	KCNC1	NM_001112741	11p15.1	0	-25.2921
A_23_P337642	ATP2B3	NM_021949	Xq28	0	-25.2479
A_32_P204137	GABRA4	NM_000809	4p12	0	-25.1666
A_23_P430930	RSPO2	NM_178565	8q23.1	0	-25.1269
A_24_P254850	SEC14L5	NM_014692	16p13.3	0	-25.1135
A_32_P197156	VIPR1	NM_004624	3p22.1	0	-24.9978
A_24_P105933				0	-24.9874
A_23_P48325	RGS4	NM_005613	1q23.3	0	-24.9156
A_23_P433855	KCTD4	NM_198404	13q14.12	0	-24.894
A_32_P171043	RIMS3	NM_014747	1p34.2	0	-24.8402
A_24_P498652	KC1	NM_000217	12p13.32	0	-24.8067
A_23_P319583			18q21.32	0	-24.7517
A_24_P221414	DYNC1I1	NM_004411	7q21.3	0	-24.7193
A_32_P50326	DLEU7		13q14.3	0	-24.7192
A_23_P319027	KLHL1	NM_020866	13q21.33	0	-24.5738
A_23_P2825	HECW1	NM_015052	7p13	0	-24.5628
A_23_P140797	CDH8	NM_001796	16q21	0	-24.5389
A_23_P146274	STMN2	NM_007029	8q21.13	0	-24.5269
A_24_P945096	VSTM2L	NM_080607	20q11.23	0	-24.5135
A_23_P79803	CAC1I	NM_021096	22q13.1	0	-24.4779
A_32_P137980	PCDH11Y	NM_032973	Yp11.2	0	-24.4591
A_23_P30567	C1QL3	NM_001010908	10p13	0	-24.318
A_32_P214020	CRHBP	NM_001882	5q13.3	0	-24.2804
A_23_P1186	EGR4	NM_001965	2p13.2	0	-24.2683
A_23_P380318	LOC100130155		8q12.3	0	-24.2652
[truncated: 2,020 more rows]
