# Supplementary material for: DNA methylation in glioblastoma: impact on gene expression and clinical outcome
Source: BMC Genomics. 2010 Dec 14;11:701. doi: 10.1186/1471-2164-11-701 (PMC3018478; doi:10.1186/1471-2164-11-701)
Supplement: Additional file 3 — CpG sites differentially methylated between GBM and control brain. [file 1471-2164-11-701-S3.XLS]

## Sheet: Feuil1
Additional file 3 - CpGs differentially methylated between glioblastoma and control brain
ProbeName	GeneName	RefSeq_ID	Chromosome	MapInfo	CpG Island	PRC2 Target	corrected p-value	delta beta
cg08109646	ZNF683	NM_173574.1	1	26571221	FALSE	TRUE	8.04168e-15	0.450525
cg04121771	TM4SF4	NM_004617.2	3	150674314	FALSE	TRUE	1.30666e-06	0.446719
cg11435943	SERPINB12	NM_080474.1	18	59373667	FALSE	TRUE	8.58419e-09	0.435538
cg13311440	CD48	NM_001778.2	1	158948028	FALSE	TRUE	1.96651e-17	0.426973
cg16967583	AGXT	NM_000030.1	2	241456532	FALSE	TRUE	0.000151577	0.415064
cg12207371	CD163	NM_004244.3	12	7547070	FALSE	TRUE	2.25162e-05	0.413045
cg05037688	EGFL7	NM_016215.3	9	138676375	FALSE	TRUE	7.43545e-10	0.409003
cg26628847	PIP	NM_002652.2	7	142539426	FALSE	TRUE	1.22056e-11	0.404691
cg05886367	BTNL9	NM_152547.2	5	180399839	FALSE	TRUE	0.00301508	0.393773
cg12380764	IL19	NM_013371.2	1	205037818	FALSE	TRUE	2.20289e-06	0.389156
cg11009736	MARCO	NM_006770.3	2	119416152	FALSE	TRUE	0.000208324	0.387443
cg10636246	AIM2	NM_004833.1	1	157313597	FALSE	TRUE	8.53128e-10	0.384823
cg04482110	TMEM106A	NM_145041.1	17	38719647	TRUE	TRUE	0.00649732	0.378237
cg27236973	KRT17	NM_000422.1	17	37035523	TRUE	TRUE	0.000866516	0.377858
cg18780284	SPRR1B	NM_003125.1	1	151270946	FALSE	TRUE	1.85032e-16	0.377719
cg09632136	NNMT	NM_006169.2	11	113670871	FALSE	TRUE	1.58391e-09	0.376327
cg17251713	SERPINB7	NM_003784.1	18	59594018	FALSE	TRUE	1.28872e-05	0.366636
cg25856811	SPRR3	NM_005416.1	1	151240581	FALSE	TRUE	7.30485e-05	0.36491
cg00546897	LOC284837	NM_194310.1	21	44056660	FALSE	TRUE	7.3296e-06	0.364113
cg15722679	SIRPB2	NM_018556.2	20	1586393	FALSE	TRUE	4.67607e-09	0.363649
cg06812844	TRPM2	NM_001001188.3	21	44598210	FALSE	TRUE	1.68141e-13	0.356178
cg13997435	S100A2	NM_005978.3	1	151805030	FALSE	TRUE	5.59616e-08	0.353822
cg26829529	SPACA3	NM_173847.2	17	28341649	FALSE	TRUE	8.04168e-15	0.352604
cg08569678	LY6K	NM_017527.2	8	143778399	TRUE	TRUE	0.000286092	0.35133
cg03600318	SFTPD	NM_003019.4	10	81698971	FALSE	TRUE	3.26861e-11	0.349774
cg25082710	IVL	NM_005547.2	1	151146732	FALSE	TRUE	8.86115e-10	0.348954
cg14700707	NOTCH4	NM_004557.3	6	32299818	FALSE	TRUE	0.000790381	0.348241
cg23732024	LY96	NM_015364.2	8	75066355	FALSE	TRUE	0.00475992	0.346282
cg18881723	SLAMF1	NM_003037.1	1	158883494	FALSE	TRUE	1.6907e-08	0.343835
cg04747619	DEFA5	NM_021010.1	8	6902248	FALSE	TRUE	1.81065e-09	0.343461
cg14511156	OSCAR	NM_130771.2	19	59295936	FALSE	TRUE	1.87553e-10	0.339737
cg17118262	CCL1	NM_002981.1	17	29714682	FALSE	TRUE	0.00120502	0.338265
cg18750756	MGC29671	NM_182538.3	17	4283980	FALSE	TRUE	0.000193376	0.338134
cg02656594	IL21R	NM_181078.1	16	27319997	FALSE	TRUE	4.2714e-11	0.335905
cg26823505	CLPS	NM_001832.2	6	35873567	FALSE	TRUE	6.46356e-13	0.335638
cg27159719	TMEM71	NM_144649.1	8	133841924	FALSE	TRUE	0.00609709	0.33317
cg22502502	TRIM38	NM_006355.2	6	26070546	FALSE	TRUE	0.00671758	0.33307
cg22672790	GABRA6	NM_000811.1	5	161045365	FALSE	TRUE	1.3488e-16	0.331869
cg13615963	CCR6	NM_004367.3	6	167456511	FALSE	TRUE	8.12191e-12	0.329767
cg22462235	LEFTY2	NM_003240.2	1	224196104	FALSE	TRUE	0.00456814	0.329545
cg18343292	MS4A7	NM_021201.4	11	59902654	FALSE	TRUE	0.000947072	0.32828
cg22421766	SCNN1D	NM_002978.2	1	1207521	FALSE	TRUE	0.000101804	0.326826
cg07186138	APOBEC3C	NM_014508.2	22	37740342	FALSE	TRUE	4.05241e-10	0.326092
cg02611419	KCNK17	NM_031460.2	6	39390510	FALSE	FALSE	7.50297e-05	0.325989
cg13060154	DAB2IP	NT_008470.18	9	123501819	TRUE	TRUE	0.00291281	0.323357
cg13519373	IL8RA	NM_000634.2	2	218739143	FALSE	TRUE	0.00112149	0.323195
cg27622610	OR1G1	NM_003555.1	17	2976935	FALSE	TRUE	3.61465e-09	0.322957
cg02288165	SN	NM_023068.2	20	3635992	FALSE	TRUE	0.00317445	0.321017
cg25573386	PLCZ1	NM_033123.2	12	18781846	FALSE	TRUE	7.49979e-13	0.320882
cg16122592	MAGEB6	NM_173523.2	X	26120633	FALSE	TRUE	0.0012047	0.318972
cg17738194	GK2	NM_033214.2	4	80548412	TRUE	TRUE	7.52867e-07	0.317399
cg15005385	CCL3L1	NM_021006.4	17	31650167	FALSE	TRUE	3.93456e-12	0.313427
cg25310567	GALNTL5	NM_145292.2	7	151284823	FALSE	TRUE	0.000713811	0.312514
cg07463059	IFI16	NM_005531.1	1	157246434	FALSE	TRUE	8.56912e-07	0.312211
cg23557926	CFH	NM_000186.2	1	194887586	FALSE	TRUE	0.00475992	0.310084
cg05429895	TLR4	NM_003266.2	9	119506461	FALSE	TRUE	1.41126e-05	0.307999
cg06101324	SPRR1A	NM_005987.2	1	151222167	FALSE	TRUE	0.00225529	0.307331
cg19103704	FCGBP	NM_003890.1	19	45132803	FALSE	TRUE	1.4103e-17	0.306918
cg10466917	TRY1	NM_001001317.1	7	141604926	FALSE	TRUE	2.24137e-06	0.305361
cg01337047	DSG1	NM_001942.1	18	27151111	FALSE	TRUE	0.000313206	0.305257
cg03875678	GZMB	NM_004131.3	14	24173386	FALSE	TRUE	0.000922531	0.304747
cg11750883	C1orf42	NM_019060.1	1	150753574	FALSE	TRUE	0.00040715	0.301837
cg18994063	TIMD4	NM_138379.1	5	156322277	FALSE	TRUE	2.18454e-08	0.301349
cg09256683	CCL14	NM_032962.2	17	31337750	FALSE	TRUE	3.05401e-12	0.300485
cg13302154	MGP	NM_000900.2	12	14930699	FALSE	TRUE	0.00251427	0.299493
cg16468729	IL8	NM_000584.2	4	74825329	FALSE	TRUE	0.00811553	0.29931
cg06640279	FAIM3	NM_005449.3	1	205161776	FALSE	TRUE	1.30869e-09	0.299132
cg19238840	GP2	NM_001007240.1	16	20246676	FALSE	TRUE	7.10235e-08	0.2978
cg17638468	CD200R1	NM_138806.3	3	114176752	FALSE	TRUE	0.00795997	0.297369
cg02091100	GUCA1A	NM_000409.2	6	42231007	FALSE	TRUE	0.000361239	0.296304
cg07376232	AMICA1	NM_153206.1	11	117590130	FALSE	TRUE	2.26967e-12	0.293949
cg21414251	OR12D2	NM_013936.2	6	29472533	FALSE	TRUE	4.96253e-10	0.29381
cg15357945	PRG2	NM_002728.4	11	56914937	FALSE	TRUE	0.000187101	0.291662
cg18508525	CD36	NM_001001547.1	7	80067998	FALSE	TRUE	3.24689e-09	0.291619
cg24765446	WFDC6	NM_080827.1	20	43601388	FALSE	TRUE	2.24777e-05	0.291353
cg13619990	ACSM1	NM_052956.1	16	20610738	FALSE	TRUE	2.68825e-07	0.290061
cg19421752	SLC6A18	NM_182632.1	5	1278224	TRUE	TRUE	1.32045e-10	0.289929
cg04000821	LAIR2	NM_002288.3	19	59705878	FALSE	TRUE	0.00260366	0.289632
cg08623383	C1orf38	NM_004848.1	1	28078513	FALSE	TRUE	2.70711e-12	0.289127
cg14117297	MGC23244	NM_144615.1	19	4252870	FALSE	TRUE	1.16625e-10	0.287789
cg07947016	KLK2	NM_005551.3	19	56067705	FALSE	TRUE	1.03203e-11	0.287259
cg05149586	SDSL	NM_138432.2	12	112344252	FALSE	TRUE	0.00595553	0.286041
cg21846488	LCE4A	NM_178356.1	1	150947467	TRUE	TRUE	1.04162e-08	0.285299
cg10516886	CD53	NM_000560.2	1	111216755	FALSE	TRUE	1.03807e-09	0.283942
cg10791260	TNFSF15	NM_005118.2	9	116608409	FALSE	TRUE	0.0071776	0.280035
cg20870559	OAS2	NM_002535.2	12	111900901	FALSE	TRUE	0.000245542	0.279507
cg04312209	IL7R	NM_002185.2	5	35892887	FALSE	TRUE	1.27859e-06	0.278979
cg21948655	SMCP	NM_030663.2	1	151116362	FALSE	TRUE	1.29284e-10	0.277234
cg22074858	GBP3	NM_018284.1	1	89261018	FALSE	TRUE	1.34407e-08	0.277155
cg24851490	RNASE2	NM_002934.2	14	20493609	FALSE	TRUE	2.08499e-05	0.275895
cg18302652	IL8	NM_000584.2	4	74825056	FALSE	TRUE	0.00665322	0.27575
cg00687674	TMEM84	NM_173610.1	15	67160314	FALSE	TRUE	0.00721559	0.272489
cg13993218	INS	NM_000207.1	11	2138442	FALSE	TRUE	1.5412e-07	0.272292
cg07022477	HIF3A	NM_022462.2	19	51490709	FALSE	TRUE	2.04093e-05	0.272283
cg13765621	CD1D	NM_001766.2	1	156415852	FALSE	FALSE	2.94856e-06	0.271845
cg13283751	GPX5	NM_001509.1	6	28601790	FALSE	TRUE	0.000161665	0.271048
cg08116137	NAT8	NM_003960.2	2	73724161	FALSE	TRUE	0.00363992	0.268182
cg26366091	CHI3L2	NM_001025197.1	1	111571797	FALSE	TRUE	0.00265235	0.267473
cg20713492	AQP10	NM_080429.2	1	152560106	FALSE	TRUE	4.7968e-06	0.267312
cg08374799	ITGB7	NM_000889.1	12	51887317	FALSE	TRUE	2.05263e-07	0.266574
cg07195577	TLCD1	NM_138463.2	17	24076955	TRUE	TRUE	0.00104387	0.266454
cg23326197	CYP3A4	NM_017460.3	7	99220306	FALSE	TRUE	3.04379e-12	0.266035
cg18538812	GIF	NM_005142.2	11	59370671	FALSE	TRUE	1.18745e-05	0.264774
cg19853494	SELL	NM_000655.2	1	167947237	FALSE	TRUE	9.32431e-05	0.264495
cg12530021	SIGLEC12	NM_033329.1	19	56696442	FALSE	TRUE	0.000200632	0.26396
cg06590711	CPXCR1	NM_033048.3	X	87888967	FALSE	TRUE	0.00544703	0.26316
cg00476577	ZNF217	NM_006526.2	20	51633815	FALSE	TRUE	3.75103e-06	0.262298
cg19145398	FKHL18	NM_004118.3	20	29897334	FALSE	TRUE	3.66395e-15	0.262028
cg24304714	LCE1C	NM_178351.3	1	151045998	FALSE	TRUE	3.32939e-08	0.261462
cg24443250	TNFSF8	NM_001244.2	9	116732831	TRUE	TRUE	2.42425e-09	0.261134
cg17568996	NFAM1	NM_145912.4	22	41158069	FALSE	TRUE	0.00133209	0.261039
cg17342283	PRG1	NM_002727.2	10	70517888	FALSE	TRUE	9.78776e-09	0.261011
cg01565918	GNAS	NT_011362.9	20	56890887	TRUE	FALSE	4.14555e-08	0.260955
cg25259754	FCRL3	NM_052939.3	1	155936844	FALSE	TRUE	0.00124805	0.260001
cg08878744	LCE1B	NM_178349.1	1	151050298	FALSE	TRUE	4.38974e-12	0.259442
cg24910675	ENG	NM_000118.1	9	129656738	TRUE	TRUE	8.93628e-16	0.258001
cg21491308	TEX101	NM_031451.3	19	48584666	FALSE	TRUE	6.13783e-06	0.257728
cg26415633	KLK1	NM_002257.2	19	56019168	FALSE	TRUE	1.61719e-06	0.257525
cg18006568	FLJ12056	NM_024933.2	2	71059399	TRUE	TRUE	2.55891e-09	0.257175
cg16806597	GRAP	NM_006613.3	17	18891060	TRUE	TRUE	0.000533478	0.256642
cg08191854	TRPM2	NM_001001188.3	21	44597722	FALSE	TRUE	0.00147497	0.255343
cg08468689	LGP1	NM_032484.3	17	37600206	FALSE	TRUE	0.000486096	0.254156
cg03954858	FAM83F	NM_138435.1	22	38734903	FALSE	TRUE	0.000178579	0.253405
cg00714377	SLA2	NM_032214.2	20	34708129	FALSE	TRUE	6.48037e-06	0.252844
cg26545162	LGICZ1	NM_180990.2	17	71586687	FALSE	TRUE	2.22265e-11	0.252807
cg09702010	KLK11	NM_006853.2	19	56223205	FALSE	TRUE	3.61465e-09	0.249981
cg03960217	LCE2C	NM_178429.2	1	150914401	FALSE	TRUE	0.000675814	0.24974
cg25133753	WFDC11	NM_147197.2	20	43733140	FALSE	TRUE	2.6557e-11	0.249715
cg14178895	C6orf105	NM_032744.1	6	11886888	FALSE	TRUE	0.00402492	0.24855
cg00431549	MGP	NM_000900.2	12	14930292	FALSE	TRUE	0.00174424	0.248119
cg17173423	MS4A3	NM_006138.4	11	59580569	FALSE	TRUE	1.566e-09	0.247935
cg03846767	TP73	NT_004321.17	1	3597152	TRUE	FALSE	1.92486e-06	0.24548
cg10751811	CYP4Z1	NM_178134.2	1	47306563	FALSE	TRUE	0.00902191	0.243774
cg24884084	SPRR1B	NM_003125.1	1	151269822	FALSE	TRUE	0.00671758	0.243406
cg16363586	BST2	NM_004335.2	19	17377329	TRUE	TRUE	3.21064e-05	0.243193
cg02818322	MAGEC3	NM_138702.1	X	140754075	FALSE	TRUE	0.000200688	0.242498
cg10479672	IL1F8	NM_014438.3	2	113527112	FALSE	TRUE	9.62463e-07	0.242015
cg18462653	DEFB119	NM_153289.2	20	29441837	FALSE	TRUE	0.000211497	0.241542
cg19006008	F2RL3	NM_003950.1	19	16860768	FALSE	TRUE	0.00571783	0.239613
cg26825755	ACSM2	NM_182617.2	16	20495069	FALSE	TRUE	0.00705581	0.239574
cg24727203	PPP1R3B	NM_024607.1	8	9045343	TRUE	TRUE	0.00958537	0.237575
cg23110514	LCE3E	NM_178435.2	1	150805512	FALSE	TRUE	2.25518e-07	0.23741
cg12315311	UNQ3033	NM_198481.1	19	59260255	TRUE	TRUE	4.70453e-11	0.235972
cg00852964	VNN1	NM_004666.1	6	133076843	FALSE	TRUE	0.00710826	0.235195
cg11854007	RP11-49G10.8	NM_173859.1	20	31245358	FALSE	TRUE	9.86535e-07	0.231655
cg25944100	MS4A3	NM_006138.4	11	59580836	FALSE	TRUE	8.59188e-06	0.229434
cg20789824	OLFML2A	NM_182487.1	9	126602682	FALSE	TRUE	0.00335768	0.2282
cg19345602	PATE	NM_138294.2	11	125120598	FALSE	TRUE	0.00598889	0.226528
cg03732056	DOK2	NM_003974.2	8	21827005	FALSE	TRUE	3.66975e-14	0.225976
cg22294577	SLC26A3	NM_000111.1	7	107231964	FALSE	TRUE	6.02719e-07	0.225213
cg24691255	SERPINB2	NM_002575.1	18	59704946	FALSE	TRUE	1.62992e-09	0.225131
cg22721827	NTN2L	NM_006181.1	16	2460959	FALSE	TRUE	0.00270199	0.223609
cg26164184	FCN2	NM_004108.2	9	136911327	FALSE	TRUE	1.0922e-06	0.220655
cg11393848	C1QC	NM_172369.2	1	22841927	FALSE	TRUE	0.000262661	0.220563
cg15516226	BTNL9	NM_152547.2	5	180400125	TRUE	TRUE	9.84334e-08	0.219789
cg26151675	CNR2	NM_001841.1	1	24112656	FALSE	TRUE	2.13493e-08	0.219579
cg19789466	OAS1	NM_002534.2	12	111829306	FALSE	TRUE	6.31497e-05	0.219464
cg08090640	IFI35	NM_005533.2	17	38412815	FALSE	TRUE	0.005742	0.218656
cg18555555	FABP7	NM_001446.3	6	123141233	FALSE	TRUE	0.00174464	0.217881
cg00930194	PROP1	NM_006261.2	5	177356204	FALSE	TRUE	2.24755e-08	0.215353
cg24423088	KRTAP8-1	NM_175857.3	21	31107236	FALSE	TRUE	1.95801e-07	0.214917
cg23813257	IL32	NM_001012631.1	16	3055287	FALSE	TRUE	5.66738e-08	0.213768
cg17095936	TBX19	NM_005149.1	1	166517252	FALSE	TRUE	7.8479e-06	0.213503
cg26980692	SLC15A3	NM_016582.1	11	60476523	TRUE	TRUE	0.000326307	0.212206
cg19486673	LILRA2	NM_006866.1	19	59776830	FALSE	TRUE	0.00265383	0.211682
cg02626929	PAQR4	NM_152341.2	16	2951662	FALSE	TRUE	0.000870568	0.211379
cg14600885	MYOZ3	NM_133371.2	5	150020473	FALSE	TRUE	0.00110579	0.210349
cg08317263	CCDC69	NM_015621.2	5	150583362	TRUE	TRUE	6.53579e-09	0.209975
cg05248781	LCE5A	NM_178438.3	1	150749823	FALSE	TRUE	8.66634e-08	0.208522
cg02105856	PIGR	NM_002644.2	1	205186407	FALSE	TRUE	0.00535631	0.208108
cg17701886	B3GNT5	NM_032047.3	3	184453527	TRUE	FALSE	0.00637143	0.208044
cg14844130	VPREB1	NM_007128.2	22	20928937	FALSE	TRUE	0.00150588	0.205188
cg09208010	MMP14	NM_004995.2	14	22375620	TRUE	TRUE	0.0071776	0.20342
cg05820087	ATP13A4	NM_032279.2	3	194755255	FALSE	TRUE	0.00653749	0.2029
cg00488300	TPSG1	NM_012467.2	16	1216491	FALSE	TRUE	6.79865e-07	0.202842
cg03898365	OR10A4	NM_207186.1	11	6854067	FALSE	TRUE	0.000676371	0.201851
cg01344452	DGKE	NM_003647.1	17	52267142	TRUE	FALSE	2.2963e-16	-0.547929
cg11832722	DSC3	NM_001941.2	18	26877058	TRUE	FALSE	1.4103e-17	-0.536759
cg10660256	BHMT	NM_001713.1	5	78443439	TRUE	TRUE	3.33156e-12	-0.534316
cg23290344	NEF3	NM_005382.1	8	24827371	TRUE	FALSE	2.07093e-15	-0.527801
cg12127282	HOXD4	NM_014621.2	2	176722931	TRUE	FALSE	1.5839e-17	-0.501649
cg18815943	FOXE3	NM_012186.1	1	47654901	TRUE	TRUE	7.61442e-16	-0.499867
cg07533148	TRIM58	NM_015431.2	1	246087435	TRUE	TRUE	9.659e-15	-0.49938
cg07922606	HIST1H3E	NM_003532.2	6	26333368	TRUE	TRUE	9.0237e-10	-0.486018
cg07922606.1	HIST1H3E	NM_003532.2	6	26333368	TRUE	TRUE	9.0237e-10	-0.486018
cg15439862	DSC3	NM_001941.2	18	26876591	TRUE	FALSE	1.78864e-17	-0.484823
cg04786857	SPDY1	NM_001008779.1	2	28887401	TRUE	TRUE	6.14173e-14	-0.484622
cg00911351	PCDHGB4	NM_003736.2	5	140747439	TRUE	TRUE	2.00734e-17	-0.482779
cg05158615	NPY	NM_000905.2	7	24290084	TRUE	FALSE	1.5839e-17	-0.479684
cg25720804	TLX3	NM_021025.2	5	170668994	TRUE	TRUE	6.74511e-13	-0.474377
cg01295203	PRDM14	NM_024504.2	8	71146753	TRUE	TRUE	4.92494e-15	-0.471595
cg21410991	ISL1	NM_002202.1	5	50714208	TRUE	FALSE	4.47944e-16	-0.470045
cg20880234	ZNF198	NM_003453.2	13	19429619	TRUE	TRUE	1.78864e-17	-0.469616
cg26521404	HOXA9	NM_152739.2	7	27171506	TRUE	FALSE	1.15065e-12	-0.469338
cg17861230	PDE4C	NM_000923.1	19	18204901	TRUE	FALSE	2.27926e-14	-0.463832
cg15520279	HOXD8	NM_019558.2	2	176703334	TRUE	FALSE	3.5596e-13	-0.46196
cg12799895	NPTX2	NM_002523.1	7	98084588	TRUE	TRUE	1.96651e-17	-0.461687
cg15433631	IRX2	NM_033267.2	5	2804541	TRUE	FALSE	2.15568e-12	-0.460252
cg06268694	CELSR1	NM_014246.1	22	45311306	TRUE	FALSE	1.44103e-12	-0.45914
cg15747595	TSPYL5	NM_033512.2	8	98359056	TRUE	TRUE	3.18177e-13	-0.45411
cg22709192	HOXC11	NM_014212.2	12	52653176	TRUE	FALSE	1.41499e-14	-0.454035
cg09595479	PRPH	NM_006262.3	12	47975479	TRUE	FALSE	4.38974e-12	-0.452361
cg05890484	BHMT	NM_001713.1	5	78443308	TRUE	TRUE	0.00033204	-0.446186
cg26282384	PCDHGB4	NM_003736.2	5	140747384	TRUE	TRUE	4.41375e-15	-0.445207
cg16632715	HOXD11	NM_021192.2	2	176680359	TRUE	FALSE	2.52006e-16	-0.437335
cg20616414	WNK2	NM_006648.3	9	94987217	TRUE	TRUE	2.13121e-12	-0.43719
cg13434842	GATA4	NT_077531.3	8	11605305	TRUE	FALSE	7.0688e-16	-0.436772
cg17792192	CAMSAP1	NM_015447.1	9	137914347	TRUE	TRUE	0.0066225	-0.435224
cg21296230	GREM1	NM_013372.5	15	30797828	TRUE	FALSE	9.22541e-15	-0.433629
cg11377136	PKDREJ	NM_006071.1	22	45037624	TRUE	FALSE	4.0827e-11	-0.43344
cg04528819	KLF14	NM_138693.1	7	130068855	TRUE	FALSE	3.96804e-13	-0.431425
cg25942450	TLX3	NM_021025.2	5	170668856	TRUE	TRUE	1.51869e-13	-0.42855
cg05839235	NPR3	NM_000908.2	5	32747994	TRUE	FALSE	3.11248e-15	-0.426602
cg00564163	STEAP4	NM_024636.1	7	87773915	TRUE	TRUE	4.07179e-14	-0.418664
cg27553955	KCNG3	NM_133329.4	2	42573830	TRUE	TRUE	1.5839e-17	-0.418576
cg02250594	ONECUT2	NM_004852.1	18	53254351	TRUE	FALSE	4.53317e-12	-0.416945
cg25691167	FERD3L	NM_152898.2	7	19151486	TRUE	FALSE	0.000766021	-0.416711
cg07935568	MLNR	NM_001507.1	13	48692127	TRUE	FALSE	1.28355e-13	-0.414675
cg25044651	FLJ90650	NM_173800.3	5	115326619	TRUE	TRUE	7.65374e-12	-0.414655
cg03975694	ZNF540	NM_152606.2	19	42734312	TRUE	TRUE	4.3567e-12	-0.413055
cg13975369	TSGA14	NM_018718.1	7	129867789	TRUE	TRUE	1.35169e-14	-0.410711
cg03874199	HOXD12	NM_021193.2	2	176672702	TRUE	FALSE	6.23723e-12	-0.410218
cg22836229	EFCAB1	NM_024593.2	8	49810270	TRUE	TRUE	2.05412e-11	-0.409719
cg23130254	HOXD12	NM_021193.2	2	176672834	TRUE	FALSE	4.49168e-12	-0.408312
cg21655480	RP11-450P7.3	NM_153270.1	X	21586973	TRUE	TRUE	1.25791e-05	-0.406553
cg01615704	MALL	NM_005434.3	2	110230685	TRUE	TRUE	6.65054e-09	-0.405797
cg04598121	PENK	NM_006211.2	8	57521059	TRUE	FALSE	8.72695e-14	-0.400358
cg12374721	PRAC	NM_032391.2	17	44154639	TRUE	FALSE	8.28941e-12	-0.40014
cg16232126	SLC5A7	NM_021815.2	2	107969437	TRUE	FALSE	1.03866e-12	-0.397258
cg06303238	SALL4	NM_020436.2	20	49852366	TRUE	TRUE	0.00258731	-0.39603
cg07017374	FLT3	NM_004119.1	13	27572451	TRUE	FALSE	2.2136e-10	-0.394346
cg14991487	HOXD9	NM_014213.2	2	176695650	TRUE	FALSE	3.6419e-10	-0.392666
cg10238818	CYYR1	NM_052954.2	21	26867425	TRUE	TRUE	1.75071e-13	-0.39059
cg10141715	SLC5A8	NM_145913.2	12	100127584	TRUE	TRUE	1.96389e-09	-0.390289
cg06274159	ZFP42	NM_174900.2	4	189153861	TRUE	TRUE	7.55015e-10	-0.389294
cg06274159.1	ZFP42	NM_174900.2	4	189153861	TRUE	TRUE	7.55015e-10	-0.389294
cg12293634	RNF149	NM_173647.2	2	101291099	TRUE	TRUE	2.86516e-11	-0.389289
cg02245378	FLJ32447	NM_153038.1	2	222870015	TRUE	FALSE	2.96171e-12	-0.389016
cg12448933	RAB37	NM_001006637.1	17	70178973	TRUE	TRUE	1.0896e-12	-0.385295
cg22040627	SLC13A5	NM_177550.2	17	6557754	TRUE	FALSE	3.97565e-15	-0.385051
cg06336792	CREM	NM_181571.1	10	35455605	TRUE	TRUE	7.49681e-11	-0.384799
cg24989962	PTGDR	NM_000953.2	14	51804036	TRUE	FALSE	2.64022e-12	-0.383507
cg23095584	GBX2	NM_001485.2	2	236742443	TRUE	FALSE	3.04615e-13	-0.379939
cg19988449	BNC1	NM_001717.2	15	81743812	TRUE	FALSE	1.42833e-10	-0.379455
cg05436658	PRKCB1	NM_002738.5	16	23755069	TRUE	FALSE	1.4843e-09	-0.378346
cg05373457	KCNS2	NM_020697.2	8	99509124	TRUE	FALSE	1.53189e-11	-0.375367
cg04330449	NEUROG1	NT_034772.5	5	134899065	TRUE	FALSE	4.38974e-12	-0.37495
cg10189695	GPR78	NM_080819.2	4	8633200	TRUE	TRUE	4.79128e-11	-0.373021
cg01152019	HOXD4	NM_014621.2	2	176723290	TRUE	FALSE	1.8677e-14	-0.372488
cg03026462	FOXA1	NM_004496.2	14	37134241	TRUE	FALSE	2.36281e-09	-0.369205
cg26252167	GPR6	NM_005284.2	6	110407266	TRUE	FALSE	4.2714e-11	-0.368677
cg09952204	RASGRF2	NM_006909.1	5	80292420	TRUE	TRUE	2.80896e-12	-0.368052
cg18236477	ATP8A2	NM_016529.3	13	24941066	TRUE	FALSE	1.40615e-11	-0.366372
cg18750960	HOXD4	NM_014621.2	2	176724663	TRUE	FALSE	4.2714e-11	-0.365573
cg07823492	HOXB1	NM_002144.2	17	43963098	TRUE	FALSE	0.00515828	-0.364685
cg03365437	ALDH1A2	NM_003888.2	15	56145166	TRUE	FALSE	8.20275e-14	-0.363299
cg00027083	EPB41L3	NM_012307.2	18	5533801	TRUE	FALSE	1.67664e-09	-0.362877
cg01354473	HOXA9	NM_152739.2	7	27171328	TRUE	FALSE	1.01898e-10	-0.362766
cg11260422	FOXA1	NM_004496.2	14	37133863	TRUE	FALSE	4.53317e-12	-0.36232
cg15760840	HOXA11	NM_005523.4	7	27191747	TRUE	FALSE	9.0237e-10	-0.361072
cg04456238	WT1	NT_009237.17	11	32406680	TRUE	FALSE	4.921e-08	-0.360984
cg12680609	ZFP41	NM_173832.3	8	144399875	TRUE	TRUE	1.3865e-11	-0.359782
cg27096144	MSX2	NM_002449.3	5	174084385	TRUE	TRUE	6.26223e-12	-0.358642
cg22815110	FOXD3	NM_012183.1	1	63561521	TRUE	FALSE	1.69398e-10	-0.358625
cg06498267	HCN1	NM_021072.1	5	45731679	TRUE	TRUE	2.87023e-13	-0.354704
cg12614105	NPY	NM_000905.2	7	24290960	TRUE	FALSE	3.93019e-14	-0.354391
cg05488632	ABHD9	NM_024794.1	19	15204174	TRUE	TRUE	6.08612e-08	-0.353642
cg10523019	RHBDD1	NM_032276.2	2	227408702	TRUE	TRUE	2.78078e-13	-0.353148
cg02008154	TBX20	NM_020417.1	7	35260062	TRUE	FALSE	1.07097e-11	-0.352629
cg19904463	FABP5	NM_001444.1	8	82355161	TRUE	TRUE	1.29489e-07	-0.352471
cg20249919	PCSK6	NM_138320.1	15	99847229	TRUE	FALSE	3.90451e-08	-0.352416
cg06263495	ASCL2	NM_005170.2	11	2248580	TRUE	TRUE	9.0237e-10	-0.352155
cg00772000	NHLRC1	NM_198586.2	6	18231028	TRUE	TRUE	1.42833e-10	-0.351182
cg15309006	LOC63928	NM_022097.1	16	23673617	TRUE	FALSE	1.45247e-12	-0.3505
cg02919422	SOX17	NM_022454.2	8	55533097	TRUE	FALSE	1.45247e-12	-0.350492
cg26845300	SNX9	NM_016224.3	6	158163821	TRUE	TRUE	1.44936e-08	-0.350315
cg05675373	KCNC4	NM_004978.2	1	110555780	TRUE	FALSE	5.33443e-11	-0.348767
cg01580681	HAND2	NM_021973.1	4	174686591	TRUE	FALSE	2.19985e-10	-0.348543
cg10046620	HIST1H2AI	NM_003509.2	6	27883021	TRUE	TRUE	1.34105e-07	-0.34785
cg10957151	HOXD9	NM_014213.2	2	176695202	TRUE	FALSE	1.76893e-10	-0.347727
cg13460409	DSCR6	NM_018962.1	21	37301440	TRUE	TRUE	2.46834e-08	-0.347219
cg19797376	TAL1	NM_003189.1	1	47468062	TRUE	FALSE	1.79478e-10	-0.346329
cg06572160	KCNC3	NM_004977.2	19	55523713	TRUE	TRUE	0.000647964	-0.34597
cg05221167	ZNF560	NM_152476.1	19	9470397	TRUE	TRUE	2.50817e-09	-0.345862
cg02440177	ZNF702	NM_024924.3	19	58188507	TRUE	TRUE	5.3093e-08	-0.345412
cg25806808	CXCL1	NM_001511.1	4	74953788	TRUE	TRUE	2.58049e-13	-0.345204
cg17241310	BARHL2	NM_020063.1	1	90955444	TRUE	FALSE	1.69911e-10	-0.344638
cg19779211	KCNQ1	NM_181797.1	11	2422067	TRUE	TRUE	1.90905e-10	-0.343987
cg23089840	LRRC3	NM_030891.3	21	44699314	FALSE	TRUE	7.00013e-13	-0.343732
cg26780333	ACOT4	NM_152331.2	14	73128725	TRUE	TRUE	5.41622e-11	-0.343528
cg21591742	HOXD10	NM_002148.2	2	176689244	TRUE	FALSE	1.97975e-12	-0.343455
cg24826867	IRF8	NM_002163.2	16	84490354	TRUE	FALSE	4.89886e-10	-0.343214
cg26069745	HOXA2	NM_006735.3	7	27108725	TRUE	FALSE	4.41349e-10	-0.34315
cg05801648	SYK	NT_008470.18	9	92604277	TRUE	TRUE	1.26238e-10	-0.34303
cg08441170	MYO3A	NM_017433.3	10	26263106	TRUE	TRUE	3.53128e-10	-0.341915
cg00565688	TP73	NM_005427.1	1	3558072	TRUE	FALSE	6.92161e-10	-0.340363
cg23563234	PCDHGB7	NM_018927.2	5	140777470	TRUE	TRUE	1.13037e-11	-0.339142
cg09649610	GNG4	NM_004485.2	1	233880662	TRUE	TRUE	8.94109e-09	-0.338679
cg08278554	C15orf48	NM_197955.1	15	43510211	TRUE	TRUE	1.92923e-10	-0.33829
cg23131007	TCF12	NM_003205.3	15	54997536	TRUE	TRUE	1.00716e-10	-0.336752
cg07703401	HBQ1	NM_005331.3	16	170341	TRUE	TRUE	1.8703e-08	-0.332358
cg21051046	EN2	NM_001427.2	7	154941154	FALSE	FALSE	4.10357e-08	-0.332179
cg21870884	GPR25	NM_005298.2	1	199109052	TRUE	TRUE	4.2714e-11	-0.331995
cg06638433	IGF2BP1	NM_006546.3	17	44430174	TRUE	TRUE	7.3453e-09	-0.330142
cg13462129	DLX5	NT_007933.14	7	96489217	TRUE	FALSE	3.55322e-10	-0.329427
cg09643544	ZNF177	NM_003451.1	19	9334696	TRUE	TRUE	1.48107e-08	-0.328334
cg25766046	ROR2	NM_004560.2	9	93751943	TRUE	FALSE	1.09408e-11	-0.328313
cg18267374	NEF3	NM_005382.1	8	24827178	TRUE	FALSE	1.15994e-08	-0.327987
cg00509670	PAX9	NM_006194.1	14	36200064	TRUE	FALSE	7.81232e-10	-0.327341
cg00634577	HIST1H4K	NM_003541.2	6	27907239	TRUE	TRUE	4.18957e-13	-0.325491
cg08109815	NMBR	NM_002511.1	6	142451524	TRUE	TRUE	1.50618e-13	-0.32267
cg20279283	GATA4	NT_077531.3	8	11604272	TRUE	FALSE	8.59022e-12	-0.322449
cg02599464	HIST1H4I	NM_003495.2	6	27215076	TRUE	TRUE	0.000243169	-0.322222
cg24646414	GATA4	NT_077531.3	8	11603134	TRUE	FALSE	1.90905e-10	-0.320473
cg10235817	ADRA2C	NM_000683.3	4	3738353	TRUE	TRUE	1.25382e-09	-0.320022
cg13878010	ADCY5	NM_183357.1	3	124649966	TRUE	TRUE	1.0602e-11	-0.319368
cg17641252	PLEK2	NM_016445.1	14	66948288	TRUE	TRUE	0.000486096	-0.318811
cg13258700	C7orf13	NM_032625.1	7	156126758	TRUE	TRUE	5.24994e-13	-0.318747
cg01851399	PKP2	NM_004572.2	12	32941484	TRUE	TRUE	1.67664e-09	-0.318518
cg12277666	TDRD5	NM_173533.2	1	177827493	TRUE	TRUE	3.30409e-06	-0.318001
cg19502744	SRD5A2	NM_000348.2	2	31659419	TRUE	FALSE	1.53189e-11	-0.317411
cg10025443	SYK	NM_003177.3	9	92604160	TRUE	TRUE	1.76893e-10	-0.317202
cg00980978	WFDC2	NM_080733.1	20	43532138	TRUE	TRUE	3.18471e-06	-0.317123
cg17162024	UNQ9433	NM_207413.1	8	53641007	TRUE	FALSE	7.17591e-09	-0.316693
cg11037148	HIST1H4J	NM_021968.3	6	27899926	TRUE	TRUE	1.71615e-12	-0.31668
cg11981599	GATA4	NT_077531.3	8	11603935	TRUE	FALSE	7.90198e-12	-0.316149
cg12374431	VAX2	NM_012476.1	2	70980461	TRUE	FALSE	1.40032e-10	-0.315743
cg00005847	HOXD3	NM_006898.4	2	176737319	FALSE	FALSE	4.38106e-11	-0.314769
cg05521696	SLC2A14	NM_153449.2	12	7916762	TRUE	TRUE	9.05476e-13	-0.3142
cg26093711	VRK2	NM_006296.3	2	58127158	TRUE	TRUE	4.70254e-08	-0.313785
cg02672220	SIM2	NM_009586.1	21	36992458	TRUE	FALSE	1.83349e-09	-0.312869
cg12006284	WT1	NT_009237.17	11	32406214	TRUE	FALSE	3.85222e-07	-0.311539
cg25764191	INA	NM_032727.2	10	105027205	TRUE	TRUE	7.27041e-08	-0.311193
cg16306115	DCDC2	NM_016356.1	6	24466285	TRUE	TRUE	2.777e-05	-0.310806
cg19325985	HOXD13	NM_000523.2	2	176665007	TRUE	FALSE	1.27752e-12	-0.310797
cg06377278	RUNX3	NT_004610.18	1	25128956	TRUE	FALSE	1.48475e-08	-0.310768
cg04600618	C6orf206	NM_152732.2	6	43720958	TRUE	TRUE	3.32513e-09	-0.310307
cg15309264	VRK2	NM_006296.3	2	58127538	TRUE	TRUE	5.2117e-08	-0.310127
cg14221171	TAC1	NM_003182.1	7	97199695	TRUE	FALSE	2.86516e-11	-0.309701
cg21907579	TBX5	NM_080718.1	12	113330251	TRUE	FALSE	1.78747e-09	-0.309612
cg06493386	TRPA1	NM_007332.1	8	73150351	TRUE	FALSE	5.84203e-10	-0.309475
cg11378840	HHEX	NM_002729.2	10	94439777	TRUE	FALSE	8.63943e-08	-0.306955
cg13921352	FAM19A4	NM_182522.3	3	69064580	TRUE	FALSE	9.77118e-10	-0.306917
cg01830294	WNT2	NM_003391.1	7	116750728	TRUE	FALSE	1.27364e-10	-0.306642
cg18555440	MYOD1	NM_002478.3	11	17698263	TRUE	FALSE	1.26942e-10	-0.306055
cg03943081	TCERG1L	NM_174937.1	10	133000636	TRUE	TRUE	1.22127e-08	-0.306025
cg07753583	LRRC61	NM_023942.1	7	149651139	TRUE	TRUE	5.93376e-09	-0.304884
cg13870866	TBX20	NM_020417.1	7	35259655	TRUE	FALSE	4.2714e-11	-0.303725
cg17051321	BNC1	NT_077661.2	15	81743512	TRUE	FALSE	9.70599e-11	-0.302769
cg00332153	BANK1	NM_017935.2	4	102931033	TRUE	TRUE	7.78644e-06	-0.302624
cg27389185	ZNF540	NM_152606.2	19	42733963	TRUE	TRUE	7.1482e-07	-0.302076
cg20801056	MBP	NM_001025090.1	18	72973755	TRUE	TRUE	8.33061e-08	-0.3019
cg17729667	KIAA0980	NM_025176.4	20	25514382	TRUE	TRUE	2.33233e-09	-0.301706
cg16076328	TACSTD1	NM_002354.1	2	47450622	TRUE	TRUE	0.000210032	-0.300887
cg15375239	SPINT2	NM_021102.2	19	43447127	TRUE	TRUE	1.56113e-07	-0.299706
cg15539420	HOXB8	NM_024016.2	17	44047247	TRUE	FALSE	4.92638e-08	-0.298833
cg07103493	SLC27A6	NM_014031.3	5	128329131	TRUE	TRUE	2.1198e-09	-0.298332
cg16652063	SLC13A5	NM_177550.2	17	6557377	TRUE	FALSE	1.26091e-07	-0.2982
cg04875162	PABPC5	NM_080832.1	X	90576482	TRUE	TRUE	0.000171294	-0.298191
cg23771603	MYO3A	NM_017433.3	10	26263316	TRUE	TRUE	6.77675e-08	-0.298006
cg11241627	FERD3L	NM_152898.2	7	19151690	TRUE	FALSE	4.95917e-05	-0.297966
cg25437385	SLC35F3	NM_173508.1	1	232107456	TRUE	FALSE	1.6484e-09	-0.296493
cg03963198	IRX4	NM_016358.1	5	1935871	TRUE	FALSE	7.05612e-09	-0.295889
cg10784813	SOCS1	NT_010393.15	16	11256179	TRUE	TRUE	2.4105e-05	-0.295652
cg18239753	KHDRBS2	NM_152688.1	6	63053922	TRUE	FALSE	3.11138e-11	-0.295651
cg09088834	KIAA0980	NM_025176.4	20	25513460	TRUE	TRUE	1.79623e-06	-0.295559
cg25057743	PTHR2	NM_005048.2	2	208979750	TRUE	TRUE	5.92018e-08	-0.29451
cg24719601	PHOX2B	NM_003924.2	4	41445223	TRUE	FALSE	2.50419e-08	-0.293268
cg02849695	CCDC19	NM_012337.1	1	158136584	TRUE	TRUE	2.09286e-07	-0.292811
cg13234863	KIAA1944	NM_133448.1	12	128955091	TRUE	TRUE	1.20519e-10	-0.291969
cg06911113	UBXD3	NM_152376.2	1	20385204	TRUE	TRUE	0.00022222	-0.291779
cg14859460	GRM6	NM_000843.2	5	178354850	TRUE	TRUE	1.28808e-08	-0.29015
cg18952647	BNC1	NM_001717.2	15	81744748	TRUE	FALSE	3.19093e-09	-0.289657
cg24621354	TES	NM_015641.2	7	115637618	TRUE	TRUE	6.40685e-09	-0.288764
cg07778029	HOXA9	NM_152739.2	7	27171639	TRUE	FALSE	8.38663e-10	-0.28838
cg25802093	SPAG6	NM_012443.2	10	22674044	TRUE	FALSE	1.60054e-07	-0.287181
cg14011639	PCDHGB7	NM_018927.2	5	140777418	TRUE	TRUE	2.05268e-11	-0.286771
cg05714219	GALNT14	NM_024572.2	2	31214608	TRUE	TRUE	2.09286e-07	-0.28589
cg15201877	PTGER3	NM_000957.2	1	71285561	TRUE	FALSE	8.01224e-14	-0.285652
cg26620157	PAX9	NM_006194.1	14	36200048	TRUE	FALSE	2.69032e-09	-0.285275
cg10303487	DPYS	NM_001385.1	8	105548234	TRUE	TRUE	2.45748e-08	-0.285194
cg16254309	CNTNAP2	NM_014141.3	7	145445085	TRUE	FALSE	4.52713e-08	-0.28478
cg18361093	PAOX	NM_207129.1	10	135043202	TRUE	TRUE	0.0011024	-0.284619
cg27016494	DLX5	NT_007933.14	7	96489522	TRUE	FALSE	4.29017e-08	-0.283456
cg04623955	DIO3	NM_001362.2	14	101096129	TRUE	FALSE	1.42272e-10	-0.282154
cg26952662	CTHRC1	NM_138455.2	8	104452675	TRUE	TRUE	2.04314e-06	-0.281828
cg18939260	MTSS1	NM_014751.2	8	125810527	TRUE	FALSE	2.06649e-05	-0.281621
cg01186777	TNFSF9	NM_003811.2	19	6482016	TRUE	FALSE	3.17916e-09	-0.281516
cg04041960	RGS10	NM_002925.3	10	121291755	TRUE	FALSE	1.46486e-05	-0.280645
cg04096767	WT1	NT_009237.17	11	32406026	TRUE	FALSE	3.00258e-05	-0.279719
cg24881834	ME1	NM_002395.2	6	84197716	TRUE	TRUE	0.00244519	-0.279425
cg20389709	KLF11	NM_003597.4	2	10101754	TRUE	TRUE	1.23661e-06	-0.279326
cg06346081	ZMYND12	NM_032257.3	1	42694171	TRUE	TRUE	1.32298e-06	-0.278742
cg20979799	RFXDC1	NM_173560.1	6	117305253	TRUE	FALSE	1.61902e-06	-0.277327
cg09936561	DRD5	NM_000798.3	4	9392721	TRUE	TRUE	7.55785e-12	-0.277128
cg00453193	TES	NM_015641.2	7	115638286	TRUE	TRUE	1.27658e-10	-0.27686
cg04836038	DOCK9	NM_015296.1	13	98537383	TRUE	TRUE	1.75278e-07	-0.276282
cg15239123	SMOC1	NM_022137.3	14	69416166	TRUE	TRUE	1.58173e-06	-0.276226
cg18320336	STEAP1	NM_012449.2	7	89621784	TRUE	TRUE	6.63539e-14	-0.276044
cg02994956	NEFH	NM_021076.2	22	28206534	TRUE	TRUE	8.7504e-10	-0.275889
cg14563260	EDG2	NM_001401.3	9	112841141	TRUE	TRUE	1.43411e-10	-0.275845
cg00117172	RUNX3	NT_004610.18	1	25128425	TRUE	FALSE	3.20897e-07	-0.275827
cg24628744	H2AFY	NM_004893.2	5	134763553	TRUE	TRUE	5.2816e-08	-0.275703
cg22752533	SLC12A5	NM_020708.3	20	44091355	TRUE	FALSE	5.74425e-07	-0.275106
cg17586860	SSTR4	NM_001052.1	20	22963906	TRUE	FALSE	5.38457e-09	-0.275081
cg18702197	HOXD3	NM_006898.4	2	176735887	TRUE	FALSE	6.32813e-11	-0.274758
cg25047280	HOXA9	NM_152739.2	7	27172004	TRUE	FALSE	6.46872e-09	-0.274708
cg04391111	TP73	NT_004321.17	1	3557864	TRUE	FALSE	6.77035e-07	-0.273926
cg13929328	FLJ46831	NM_207426.1	10	129425888	TRUE	FALSE	1.23049e-07	-0.273781
cg07640473	SEMA3F	NM_004186.2	3	50168236	TRUE	TRUE	9.23317e-06	-0.273529
cg04632671	PPARG	NM_138712.2	3	12304826	TRUE	FALSE	7.07643e-07	-0.272162
cg18392783	PRKCDBP	NM_145040.2	11	6297927	TRUE	TRUE	8.66634e-08	-0.272125
cg14056644	PITX2	NM_153426.1	4	111778554	TRUE	FALSE	1.29284e-10	-0.271913
cg09829319	GCM2	NM_004752.1	6	10990224	TRUE	TRUE	5.38457e-09	-0.271527
cg01471713	C1orf115	NM_024709.2	1	218930902	TRUE	TRUE	9.64095e-06	-0.270915
cg23710218	MSC	NM_005098.2	8	72919210	TRUE	FALSE	1.15473e-08	-0.270672
cg16428251	SOX14	NM_004189.2	3	138966169	TRUE	FALSE	1.566e-09	-0.270145
cg21351102	MRCL3	NM_006471.2	18	3237294	TRUE	TRUE	7.6982e-08	-0.269691
cg15982419	RALBP1	NM_006788.3	18	9464707	TRUE	TRUE	2.88603e-07	-0.269248
cg00902195	SYT10	NM_198992.1	12	33483767	TRUE	FALSE	1.04426e-08	-0.269203
cg13562542	GPR27	NM_018971.1	3	71886029	TRUE	FALSE	9.95737e-08	-0.2692
cg26632776	LRRC3	NM_030891.3	21	44699962	TRUE	TRUE	5.13022e-10	-0.269045
cg02787991	SECTM1	NM_003004.1	17	77884694	TRUE	FALSE	2.4365e-07	-0.268945
cg02164046	SST	NM_001048.3	3	188870842	TRUE	TRUE	5.2479e-07	-0.26829
cg03826976	CYB5R2	NM_016229.2	11	7652009	TRUE	TRUE	7.3453e-09	-0.268105
cg11414151	ACSL1	NM_001995.2	4	185984820	TRUE	FALSE	4.30958e-09	-0.268104
cg10979891	SMOC1	NM_022137.3	14	69415651	TRUE	TRUE	6.91831e-08	-0.267674
cg11530960	DMRT2	NM_006557.3	9	1042239	TRUE	FALSE	3.51492e-09	-0.267444
cg23282559	KL	NM_004795.2	13	32489130	TRUE	FALSE	5.93447e-08	-0.266546
cg07027513	B4GALT6	NM_004775.2	18	27519838	TRUE	TRUE	5.01757e-09	-0.266028
cg25596297	FLJ32447	NM_153038.1	2	222871119	TRUE	FALSE	1.34407e-08	-0.265711
cg15748507	PRLHR	NM_004248.1	10	120344617	TRUE	TRUE	8.66634e-08	-0.265618
cg16954341	SCGN	NM_006998.3	6	25760360	TRUE	TRUE	1.52215e-08	-0.264058
cg06092815	SKIP	NM_030623.1	2	228754650	TRUE	FALSE	2.00738e-08	-0.263874
cg27590397	SSTR1	NM_001049.2	14	37746969	TRUE	FALSE	5.24542e-08	-0.263404
cg25192419	DOCK5	NM_024940.4	8	25098265	TRUE	TRUE	7.27041e-08	-0.263097
cg06908778	SPAG6	NM_012443.2	10	22674608	TRUE	FALSE	1.05997e-08	-0.262749
cg16319578	HSPA2	NT_026437.11	14	64077265	TRUE	FALSE	1.54083e-06	-0.261755
cg10074409	IRF6	NM_006147.2	1	208046000	TRUE	TRUE	1.65703e-09	-0.261711
cg07671603	C7orf13	NM_032625.1	7	156126111	TRUE	TRUE	1.23429e-07	-0.261364
cg21428681	NKX3-1	NM_006167.2	8	23596801	FALSE	TRUE	5.72525e-09	-0.261282
cg13021384	SLC27A2	NM_003645.2	15	48262046	TRUE	TRUE	3.27311e-07	-0.260665
cg00893242	SND1	NM_014390.2	7	127078816	TRUE	TRUE	3.15721e-08	-0.260363
cg11319389	C20orf100	NM_032883.1	20	41978062	TRUE	FALSE	1.40203e-08	-0.259841
cg03664992	BMP8A	NM_181809.1	1	39729980	TRUE	TRUE	1.63635e-07	-0.258574
cg10608333	HIST1H4K	NM_003541.2	6	27907339	TRUE	TRUE	2.77688e-09	-0.258488
cg02930996	B4GALT6	NM_004775.2	18	27519840	TRUE	TRUE	3.79616e-09	-0.258486
cg15835825	HTR5A	NM_024012.1	7	154492963	TRUE	TRUE	8.79224e-08	-0.258397
cg19496782	GATA6	NM_005257.3	18	18003374	TRUE	FALSE	9.05646e-07	-0.258302
cg04172348	SYN2	NM_133625.2	3	12021004	TRUE	TRUE	6.45835e-08	-0.258122
cg21303011	THRB	NM_000461.2	3	24512181	TRUE	TRUE	3.47024e-07	-0.257312
cg22892110	MAPK15	NM_139021.1	8	144870619	TRUE	TRUE	1.65388e-09	-0.255358
cg10883303	HOXA13	NM_000522.2	7	27205549	TRUE	FALSE	3.36009e-08	-0.254352
cg17959722	MRPL41	NM_032477.1	9	139566644	TRUE	TRUE	4.99412e-06	-0.254298
cg20855565	TRIM58	NM_015431.2	1	246086973	TRUE	TRUE	5.93447e-08	-0.253422
cg26312150	TWIST1	NM_000474.3	7	19123075	TRUE	FALSE	2.77752e-07	-0.252843
cg25432696	CXCL6	NM_002993.2	4	74921592	TRUE	TRUE	2.58221e-11	-0.252587
cg05250458	ZNF177	NM_003451.1	19	9334565	TRUE	TRUE	3.60932e-07	-0.252372
cg00128877	MKNK1	NM_003684.3	1	46842765	TRUE	TRUE	5.14352e-07	-0.250385
cg04263186	TACR3	NM_001059.1	4	104859938	TRUE	TRUE	1.05997e-08	-0.249206
cg09243021	CASP2	NM_001224.3	7	142695141	TRUE	TRUE	1.12772e-08	-0.249112
cg11846956	KLK10	NT_011109.15	19	56212194	TRUE	FALSE	2.08031e-07	-0.248655
cg06220235	SOCS1	NT_010393.15	16	11256524	TRUE	TRUE	2.31679e-05	-0.248622
cg02260587	PCDHB2	NM_018936.2	5	140454432	TRUE	TRUE	1.78233e-07	-0.248266
cg19352038	PAX3	NM_181457.1	2	222873113	TRUE	FALSE	7.79948e-06	-0.24704
cg17301902	GNA14	NM_004297.2	9	79453039	TRUE	FALSE	1.36786e-07	-0.246931
cg02608019	SYK	NT_008470.18	9	92603849	TRUE	TRUE	2.01706e-06	-0.246455
cg17923358	RELN	NM_005045.2	7	103416854	TRUE	FALSE	1.54617e-08	-0.246317
cg12758687	DRD2	NM_016574.2	11	112851537	TRUE	TRUE	2.76573e-07	-0.245797
cg20080624	DLX5	NT_007933.14	7	96489047	TRUE	FALSE	3.43305e-06	-0.245664
cg19718882	WIT-1	NM_015855.2	11	32415290	TRUE	FALSE	9.05646e-07	-0.245469
cg06533629	KLF14	NM_138693.1	7	130069910	TRUE	FALSE	2.18454e-08	-0.245281
cg26219051	SCUBE1	NM_173050.1	22	42069573	TRUE	TRUE	7.12246e-09	-0.244958
cg02497758	MAFB	NM_005461.3	20	38750608	TRUE	FALSE	1.76105e-08	-0.244805
cg18878432	HOXB6	NM_018952.3	17	44038408	TRUE	FALSE	7.77917e-07	-0.244668
cg10281002	TBX5	NM_080718.1	12	113330782	TRUE	FALSE	7.40153e-08	-0.244395
cg07123069	HOXC11	NM_014212.2	12	52653517	TRUE	FALSE	4.30419e-08	-0.244305
cg26896762	ISL1	NM_002202.1	5	50715118	TRUE	FALSE	4.23266e-08	-0.244093
cg27056119	SERPINB1	NM_030666.2	6	2787238	TRUE	TRUE	1.47221e-05	-0.243543
cg09001953	FLJ11200	NM_018359.1	4	186584676	TRUE	TRUE	1.28399e-06	-0.243482
cg00662556	GALR1	NT_025004.13	18	73092352	TRUE	FALSE	1.28094e-06	-0.243326
cg14399060	HOXD4	NM_014621.2	2	176723316	TRUE	FALSE	1.25191e-10	-0.24323
cg11191210	VGLL2	NM_153453.1	6	117692508	TRUE	FALSE	4.18896e-07	-0.243105
cg15414833	RPIB9	NM_138290.1	7	87095703	TRUE	FALSE	2.75358e-06	-0.242406
cg01418124	ARHGAP24	NM_031305.1	4	86615120	TRUE	TRUE	1.28735e-07	-0.242029
cg20050826	K6IRS2	NM_080747.1	12	51281562	TRUE	TRUE	3.31285e-07	-0.241746
cg25593948	TFAP2B	NM_003221.2	6	50894629	FALSE	FALSE	0.000260057	-0.241739
cg18972811	SLIT2	NM_004787.1	4	19863834	TRUE	FALSE	1.09976e-08	-0.241739
cg23006204	DPM2	NM_152690.1	9	129740687	TRUE	TRUE	8.8261e-05	-0.241281
cg19177941	ALDH1A3	NM_000693.1	15	99237708	TRUE	FALSE	9.50458e-09	-0.241174
cg22881914	NID2	NM_007361.2	14	51605897	TRUE	FALSE	2.777e-05	-0.240995
cg11990309	HTR1E	NM_000865.1	6	87704363	TRUE	TRUE	1.33292e-06	-0.240994
cg02282237	PRKCH	NM_006255.3	14	60858615	TRUE	FALSE	7.3836e-09	-0.240798
cg20959866	AJAP1	NM_018836.2	1	4613868	TRUE	TRUE	2.58578e-06	-0.239889
cg00250430	DMRT2	NM_006557.3	9	1041579	TRUE	FALSE	0.00171674	-0.23917
cg00489401	FLT4	NM_182925.1	5	180008481	TRUE	TRUE	1.39192e-05	-0.23913
cg11166252	AHR	NM_001621.2	7	17304783	TRUE	TRUE	1.05331e-05	-0.239095
cg26937500	CARD11	NM_032415.2	7	3049864	TRUE	TRUE	2.90822e-09	-0.23905
cg22418909	SFRP1	NM_003012.3	8	41285895	TRUE	FALSE	3.87403e-06	-0.239016
cg07307078	TUBB6	NM_032525.1	18	12297630	TRUE	TRUE	3.39073e-06	-0.237996
cg10175795	TCERG1L	NM_174937.1	10	132999184	TRUE	TRUE	3.61027e-07	-0.237597
cg22461835	ADRA1A	NM_033302.1	8	26779282	TRUE	FALSE	5.92018e-08	-0.235831
cg07986525	NFE2L3	NM_004289.5	7	26158724	TRUE	TRUE	3.26855e-06	-0.234421
cg08089301	HOXB4	NM_024015.3	17	44010560	TRUE	FALSE	2.76664e-06	-0.234366
cg12343638	PCDHB12	NM_018932.3	5	140568415	FALSE	TRUE	4.11729e-08	-0.233799
cg20523861	KLHL1	NM_020866.1	13	69580325	TRUE	FALSE	1.31519e-06	-0.233529
cg04897683	NEUROG1	NM_006161.2	5	134899361	TRUE	FALSE	1.44541e-06	-0.233496
cg22736354	NHLRC1	NM_198586.2	6	18230698	TRUE	TRUE	8.52949e-07	-0.233256
cg01366419	WBSCR17	NM_022479.1	7	70235027	TRUE	TRUE	7.22808e-09	-0.233141
cg05159188	HIST1H4F	NM_003540.3	6	26348558	TRUE	TRUE	1.8539e-06	-0.232863
cg10757144	PCDHB15	NM_018935.2	5	140605421	TRUE	TRUE	4.11729e-08	-0.232649
cg15043057	CTPS	NM_001905.1	1	41217375	TRUE	TRUE	4.20768e-05	-0.232482
cg22751696	C3orf14	NM_020685.3	3	62280187	TRUE	TRUE	4.20986e-06	-0.232305
cg18530748	SULT1A1	NM_001055.2	16	28542345	TRUE	TRUE	5.23429e-06	-0.231684
cg08806153	HOXD11	NM_021192.2	2	176680207	TRUE	FALSE	3.27311e-07	-0.231664
cg25216696	GATA4	NT_077531.3	8	11602760	TRUE	FALSE	3.86899e-07	-0.231348
cg08575537	EPO	NM_000799.2	7	100156562	TRUE	TRUE	9.64219e-07	-0.231314
cg02489552	FLJ40365	NM_173482.1	19	14982531	TRUE	TRUE	0.000143768	-0.23114
cg10319505	RASEF	NM_152573.2	9	84868071	TRUE	TRUE	3.73634e-06	-0.230716
cg07952391	FLJ10916	NM_018271.2	2	88251288	TRUE	TRUE	2.18896e-06	-0.230697
cg18691434	GPC2	NM_152742.1	7	99613361	TRUE	TRUE	2.07699e-07	-0.23055
cg01031400	TNFRSF10D	NM_003840.3	8	23077458	TRUE	TRUE	2.92007e-06	-0.230463
cg09626984	GATA4	NT_077531.3	8	11603505	TRUE	FALSE	6.02719e-07	-0.229996
cg07572341	FOXA2	NM_021784.3	20	22513881	TRUE	FALSE	2.02726e-07	-0.22915
cg14679587	GLS2	NM_013267.2	12	55168591	TRUE	TRUE	2.60481e-06	-0.228936
cg13663218	TRHDE	NM_013381.1	12	70953243	TRUE	FALSE	1.80608e-07	-0.228923
cg08321346	ANKMY1	NM_016552.2	2	241145656	TRUE	TRUE	3.90375e-06	-0.22889
cg04987894	GSTM5	NM_000851.2	1	110056139	TRUE	TRUE	0.00188355	-0.228632
cg21289015	USH1C	NM_005709.2	11	17522624	TRUE	TRUE	1.36105e-07	-0.228604
cg08583049	FOXB1	NM_012182.1	15	58084107	TRUE	FALSE	2.14251e-09	-0.228029
cg03127334	ERG	NM_004449.3	21	38955504	TRUE	FALSE	3.25762e-06	-0.227681
cg06836736	ME1	NM_002395.2	6	84197712	TRUE	TRUE	0.00305239	-0.22751
cg20052718	TWIST1	NT_007819.16	7	19123427	TRUE	FALSE	3.70618e-07	-0.227053
cg13176979	HMGN3	NM_004242.2	6	80001373	TRUE	TRUE	7.06381e-06	-0.226866
cg15576195	HTATIP2	NM_006410.3	11	20342137	TRUE	TRUE	6.16685e-07	-0.226225
cg15873301	SYN2	NM_133625.2	3	12020459	TRUE	TRUE	4.16486e-07	-0.226017
cg21815667	HOXD8	NM_019558.2	2	176702087	TRUE	FALSE	1.35962e-06	-0.225675
cg21975377	FZD6	NM_003506.2	8	104380666	TRUE	TRUE	4.83361e-06	-0.225231
cg03702236	SEMA5A	NM_003966.1	5	9599755	TRUE	TRUE	0.00127269	-0.224378
cg25882366	HOXB2	NM_002145.2	17	43977036	TRUE	FALSE	0.00710928	-0.224328
cg22341104	GFI1	NM_005263.2	1	92724849	TRUE	FALSE	1.61902e-06	-0.223032
cg20673481	KCNS3	NM_002252.3	2	17922935	TRUE	FALSE	7.78644e-06	-0.222908
cg07177852	CCDC68	NM_025214.1	18	50777474	TRUE	TRUE	6.26793e-07	-0.222759
cg09022993	SPATA18	NM_145263.1	4	52612632	TRUE	TRUE	2.52313e-06	-0.222482
cg02128567	KCNK5	NM_003740.2	6	39304976	TRUE	TRUE	1.59531e-06	-0.222121
cg19456540	SIX6	NM_007374.1	14	60046038	TRUE	FALSE	6.6831e-06	-0.222094
cg03724463	CCK	NM_000729.3	3	42281528	TRUE	TRUE	9.51589e-09	-0.22123
cg06291867	HTR7	NM_019859.2	10	92607142	TRUE	TRUE	4.04805e-07	-0.220893
cg03876618	IGFBP7	NM_001553.1	4	57670791	TRUE	TRUE	0.00318109	-0.220567
cg00875272	TAL1	NM_003189.1	1	47467908	TRUE	FALSE	3.33488e-08	-0.220457
cg11667754	CDH1	NM_004360.2	16	67328482	TRUE	TRUE	3.51434e-07	-0.219311
cg07965823	THSD3	NM_182509.2	14	77034465	TRUE	FALSE	3.38593e-06	-0.219239
cg17783509	PHOX2B	NM_003924.2	4	41445758	FALSE	FALSE	6.38136e-07	-0.218911
cg24352530	ABCG2	NM_004827.2	4	89299447	TRUE	TRUE	6.81519e-07	-0.217995
cg10964421	TNFRSF10D	NT_023666.17	8	23077038	TRUE	TRUE	1.95801e-07	-0.21747
cg21516287	LRRC61	NM_023942.1	7	149651788	TRUE	TRUE	2.66748e-07	-0.217298
cg06516124	WT1	NT_009237.17	11	32407167	TRUE	FALSE	1.14944e-05	-0.217209
cg08097882	POU4F1	NM_006237.2	13	78075517	TRUE	FALSE	2.89797e-05	-0.216865
cg10245048	TNFRSF10A	NM_003844.2	8	23138514	TRUE	TRUE	1.44463e-06	-0.216715
cg22533573	WT1	NT_009237.17	11	32409347	TRUE	FALSE	3.05114e-08	-0.216669
cg19220586	CREG1	NM_003851.2	1	165789094	TRUE	TRUE	1.47198e-05	-0.216318
cg12800028	GPR6	NM_005284.2	6	110406839	TRUE	FALSE	1.50187e-09	-0.216008
cg24264506	TTC12	NM_017868.2	11	112690747	TRUE	TRUE	0.000611845	-0.215915
cg24428042	ECHDC3	NM_024693.2	10	11824414	TRUE	TRUE	2.64073e-06	-0.214749
cg00970325	PAQR9	NM_198504.1	3	144165866	TRUE	TRUE	5.63201e-06	-0.214458
cg08558340	ARS2	NM_015908.4	7	100310199	TRUE	TRUE	6.70431e-09	-0.214195
cg13191049	DMN	NM_145728.1	15	97463186	TRUE	FALSE	3.99057e-05	-0.214152
cg23843505	MYBL2	NM_002466.2	20	41728834	TRUE	TRUE	4.97324e-07	-0.214091
cg12910797	HOXB3	NM_002146.3	17	44006721	TRUE	FALSE	0.000110546	-0.213834
cg22289360	GCNT1	NM_001490.3	9	78263728	TRUE	TRUE	3.5732e-07	-0.21372
cg13384396	ADCY5	NM_183357.1	3	124650367	TRUE	TRUE	6.74954e-07	-0.213646
cg00202711	HTR2C	NM_000868.1	X	113724666	TRUE	FALSE	2.83485e-05	-0.213318
cg09871315	HOXA2	NM_006735.3	7	27109207	TRUE	FALSE	1.30275e-06	-0.213135
cg14262937	OPRM1	NM_000914.2	6	154402044	FALSE	TRUE	5.36409e-07	-0.213126
cg23211240	BTG4	NM_017589.2	11	110888834	TRUE	FALSE	2.29802e-05	-0.213078
cg08315770	KCNK17	NM_031460.2	6	39389863	TRUE	FALSE	4.3882e-07	-0.211748
cg19517525	ACTG1	NM_001614.2	17	77095516	TRUE	TRUE	9.22374e-05	-0.21153
cg25763788	HTR1B	NM_000863.1	6	78229669	TRUE	FALSE	7.81825e-07	-0.211355
cg08260959	HIST1H4F	NM_003540.3	6	26348899	TRUE	TRUE	6.72582e-07	-0.211295
cg12078929	SERHL	NM_170694.1	22	41226632	TRUE	TRUE	0.000114767	-0.211105
cg22402007	NTRK2	NM_001007097.1	9	86472643	TRUE	FALSE	1.43574e-06	-0.211019
cg04062391	ZNF560	NM_152476.1	19	9470204	TRUE	TRUE	9.04858e-07	-0.210954
cg04291079	MEG3	NT_026437.11	14	100364183	TRUE	TRUE	1.43644e-09	-0.210727
cg19037167	TLR2	NM_003264.3	4	154825627	TRUE	FALSE	2.6286e-06	-0.209823
cg21226224	SOX17	NM_022454.2	8	55532724	TRUE	FALSE	7.00208e-06	-0.209767
cg11868900	EFCAB1	NM_024593.2	8	49810588	TRUE	TRUE	3.63844e-07	-0.209656
cg12671744	FAAH	NM_001441.1	1	46632361	TRUE	TRUE	0.00768926	-0.209585
cg16176379	AYTL1	NM_017839.3	16	54100550	TRUE	TRUE	7.02624e-06	-0.209559
cg17387870	CHFR	NM_018223.1	12	131973680	TRUE	TRUE	7.23995e-07	-0.208214
cg02859934	NAGPA	NM_016256.2	16	5023073	TRUE	TRUE	9.33855e-06	-0.208095
cg08370996	NR2F2	NM_021005.2	15	94675035	TRUE	FALSE	9.8916e-05	-0.207951
cg27320127	KCNK12	NM_022055.1	2	47651900	TRUE	TRUE	6.77035e-07	-0.207155
cg20339230	ST8SIA2	NM_006011.3	15	90738364	TRUE	FALSE	8.74688e-07	-0.207088
cg24975222	CDCP1	NM_178181.1	3	45162721	TRUE	TRUE	6.62892e-06	-0.206894
cg03980304	IL4R	NM_000418.2	16	27232501	TRUE	TRUE	7.57602e-06	-0.206711
cg19438514	C20orf102	NM_080607.1	20	35964334	TRUE	TRUE	8.25538e-08	-0.206491
cg21053323	SUMO3	NM_006936.2	21	45061813	TRUE	TRUE	4.62402e-05	-0.205775
cg08303146	KCNQ1	NT_009237.17	11	2423231	TRUE	TRUE	1.78195e-07	-0.205571
cg03614513	TSPAN2	NM_005725.3	1	115433561	TRUE	TRUE	5.00597e-06	-0.205363
cg21902544	CBLN2	NM_182511.2	18	68362495	TRUE	FALSE	5.04663e-05	-0.20532
cg17534899	IQSEC1	NM_014869.3	3	12984509	TRUE	TRUE	4.95029e-06	-0.205272
cg01546563	GATA4	NT_077531.3	8	11604598	TRUE	FALSE	2.47554e-07	-0.204604
cg15518950	PRP2	NM_173490.4	5	72451526	TRUE	TRUE	8.86696e-05	-0.204541
cg14329157	WDR69	NM_178821.1	2	228444379	TRUE	TRUE	1.80608e-07	-0.204401
cg04411625	CRIP1	NM_001311.3	14	105024507	TRUE	FALSE	7.6267e-05	-0.203627
cg06873352	LYK5	NM_001003787.1	17	59173747	TRUE	TRUE	0.00625135	-0.203273
cg27040030	PDIA2	NM_006849.1	16	265185	TRUE	TRUE	1.73552e-08	-0.202867
cg26128092	WDR8	NM_017818.2	1	3557410	TRUE	FALSE	7.60761e-06	-0.202678
cg08768421	GDA	NM_004293.2	9	73954324	TRUE	TRUE	1.30666e-06	-0.202612
cg13682722	C14orf102	NM_199043.1	14	89868321	TRUE	TRUE	2.65167e-05	-0.200966
cg20263942	GOLPH2	NM_016548.2	9	87904781	TRUE	TRUE	5.54507e-06	-0.200784
cg00263760	VAX1	NM_199131.1	10	118887356	TRUE	TRUE	3.34063e-06	-0.200761
cg09254939	KLK10	NT_011109.15	19	56212071	TRUE	FALSE	9.06012e-07	-0.200707
cg16154416	RASGRF1	NM_002891.3	15	77169822	TRUE	FALSE	6.77035e-07	-0.200582
cg16422907	CCNA1	NM_003914.2	13	35904734	TRUE	FALSE	1.10766e-05	-0.200407
cg12865837	SIM1	NM_005068.2	6	101018247	TRUE	FALSE	2.61207e-08	-0.200368
