# Supplementary material for: DNA methylation in glioblastoma: impact on gene expression and clinical outcome
Source: BMC Genomics. 2010 Dec 14;11:701. doi: 10.1186/1471-2164-11-701 (PMC3018478; doi:10.1186/1471-2164-11-701)
Supplement: Additional file 4 — CpG sites displaying an inverse correlation between promoter methylation and expression levels. [file 1471-2164-11-701-S4.XLS]

## Sheet: Feuil1
Additional file 4 - CpG sites displaying an inverse correlation between promoter methylation and expression levels
ProbeName	GeneName	RefSeq_ID	Chromosome	MapInfo	CpG Island	Pearson's coefficient	p-value
cg26776069	C1orf176	NM_022774.1	1	40746826	TRUE	-0.853566	2.59e-12
cg01962969	CBR1	NM_001757.2	21	36363974	TRUE	-0.832478	2.75e-11
cg27056119	SERPINB1	NM_030666.2	6	2787238	TRUE	-0.830658	3.32e-11
cg01795122	EMP3	NM_001425.1	19	53520671	TRUE	-0.81856	1.1e-10
cg15878317	NMNAT3	NM_178177.2	3	140879472	TRUE	-0.805465	3.66e-10
cg18806365	FABP5	NM_001444.1	8	82355364	TRUE	-0.802124	4.9e-10
cg00695416	CBR1	NM_001757.2	21	36364346	TRUE	-0.800795	5.5e-10
cg09874600	TRIP4	NM_016213.3	15	62466871	TRUE	-0.800722	5.53e-10
cg19329389	TRIP4	NM_016213.3	15	62467104	TRUE	-0.799258	6.27e-10
cg04961553	OCIAD2	NM_152398.2	4	48603226	TRUE	-0.798494	6.69e-10
cg19872814	PLAA	NM_004253.2	9	26937503	TRUE	-0.795889	8.34e-10
cg23407670	MLH3	NM_014381.1	14	74587970	TRUE	-0.794313	9.51e-10
cg07441272	RPL39L	NM_052969.1	3	188340169	TRUE	-0.788196	1.57e-09
cg24482053	MLH3	NM_014381.1	14	74587756	TRUE	-0.781087	2.74e-09
cg24264506	TTC12	NM_017868.2	11	112690747	TRUE	-0.780381	2.89e-09
cg24594997	RBP1	NM_002899.2	3	140740856	TRUE	-0.77563	4.16e-09
cg15433631	IRX2	NM_033267.2	5	2804541	TRUE	-0.774377	4.56e-09
cg22285621	SSH3	NM_018276.2	11	66827898	TRUE	-0.774179	4.63e-09
cg23363832	RBP1	NT_005612.15	3	140741629	TRUE	-0.773926	4.72e-09
cg00563229	XKR8	NM_018053.2	1	28158733	TRUE	-0.771942	5.47e-09
cg06543018	RBP1	NM_002899.2	3	140741512	TRUE	-0.771653	5.59e-09
cg02672493	TMEM22	NM_025246.1	3	138020399	TRUE	-0.771078	5.83e-09
cg15984661	CCDC8	NM_032040.1	19	51608360	TRUE	-0.769959	6.33e-09
cg21319693	PRDX1	NM_181696.1	1	45760046	TRUE	-0.767016	7.83e-09
cg12177743	TTC12	NM_017868.2	11	112690289	TRUE	-0.766675	8.03e-09
cg21237418	RAB34	NM_031934.3	17	24069170	TRUE	-0.766633	8.05e-09
cg11172423	CLDN19	NM_148960.1	1	42978210	FALSE	-0.762159	1.11e-08
cg08942875	OCIAD2	NM_152398.2	4	48603659	TRUE	-0.762029	1.12e-08
cg13894021	RAB36	NM_004914.2	22	21817383	TRUE	-0.759702	1.31e-08
cg06911113	UBXD3	NM_152376.2	1	20385204	TRUE	-0.755406	1.77e-08
cg06614002	SOX10	NM_006941.3	22	36710385	FALSE	-0.755397	1.77e-08
cg07619076	LANCL2	NM_018697.3	7	55400642	TRUE	-0.753601	2e-08
cg14849559	TMBIM1	NM_022152.4	2	218865600	TRUE	-0.751959	2.23e-08
cg15980408	TMEM22	NM_025246.1	3	138020831	TRUE	-0.751416	2.31e-08
cg17048483	RBM7	NM_016090.2	11	113776289	TRUE	-0.747046	3.08e-08
cg26113512	VILL	NM_015873.2	3	38010605	TRUE	-0.745171	3.49e-08
cg21350115	CALCRL	NM_005795.2	2	188021078	FALSE	-0.740601	4.67e-08
cg12729048	TUFT1	NM_020127.1	1	149779822	TRUE	-0.73345	7.31e-08
cg25568243	C1orf176	NM_022774.1	1	40747052	TRUE	-0.733309	7.38e-08
cg25886284	ZNF545	NM_133466.1	19	41601258	TRUE	-0.730708	8.65e-08
cg03969797	MKRN3	NM_005664.2	15	21361757	TRUE	-0.730267	8.88e-08
cg25903497	TMBIM1	NM_022152.4	2	218865347	TRUE	-0.728423	9.93e-08
cg00231140	ACAA2	NM_006111.1	18	45593700	TRUE	-0.725275	1.2e-07
cg27457941	RBP1	NM_002899.2	3	140741444	TRUE	-0.723726	1.31e-07
cg26022401	APOBEC3G	NM_021822.1	22	37803334	FALSE	-0.720961	1.55e-07
cg08675664	ALDH7A1	NM_001182.2	5	125958769	TRUE	-0.718525	1.78e-07
cg19904463	FABP5	NM_001444.1	8	82355161	TRUE	-0.718408	1.79e-07
cg21975377	FZD6	NM_003506.2	8	104380666	TRUE	-0.717455	1.89e-07
cg07197059	EFS	NM_032459.1	14	22905852	TRUE	-0.716945	1.95e-07
cg16638540	ZNF135	NM_003436.2	19	63262280	TRUE	-0.71335	2.39e-07
cg10545682	TUFT1	NM_020127.1	1	149779249	TRUE	-0.712384	2.53e-07
cg20780953	RAB3D	NM_004283.2	19	11311511	TRUE	-0.711369	2.67e-07
cg15379633	RAB36	NM_004914.2	22	21817586	TRUE	-0.709725	2.93e-07
cg26209058	EIF5A2	NM_020390.5	3	172109215	TRUE	-0.708591	3.12e-07
cg13099330	RBP1	NM_002899.2	3	140740489	TRUE	-0.707936	3.24e-07
cg04588079	HEBP1	NM_015987.3	12	13044279	TRUE	-0.70754	3.31e-07
cg22359217	FBXO4	NM_033484.1	5	41961529	TRUE	-0.70686	3.43e-07
cg04987894	GSTM5	NM_000851.2	1	110056139	TRUE	-0.706524	3.5e-07
cg03460682	CYP27A1	NM_000784.2	2	219354560	TRUE	-0.705542	3.69e-07
cg07747299	C21orf56	NM_032261.3	21	46428480	TRUE	-0.703889	4.04e-07
cg22368262	C10orf35	NM_145306.1	10	71060179	TRUE	-0.702141	4.44e-07
cg11027570	RBP1	NM_002899.2	3	140741121	TRUE	-0.700878	4.75e-07
cg12981137	MGMT	NT_008818.15	10	131155565	TRUE	-0.699789	5.04e-07
cg10850119	FBXO4	NM_033484.1	5	41960986	TRUE	-0.697881	5.57e-07
cg25023994	BANK1	NM_017935.2	4	102930796	TRUE	-0.696855	5.89e-07
cg12497564	RBP1	NM_002899.2	3	140740985	TRUE	-0.69595	6.17e-07
cg00513467	KLHL9	NM_018847.1	9	21325551	TRUE	-0.694191	6.77e-07
cg16098981	C20orf39	NM_024893.1	20	24397865	TRUE	-0.69365	6.96e-07
cg26093711	VRK2	NM_006296.3	2	58127158	TRUE	-0.692804	7.28e-07
cg18877506	PDPN	NM_006474.4	1	13783142	TRUE	-0.692742	7.3e-07
cg07753583	LRRC61	NM_023942.1	7	149651139	TRUE	-0.691627	7.73e-07
cg06537829	UBB	NM_018955.2	17	16224701	TRUE	-0.688545	9.06e-07
cg26081162	C6orf141	NM_153344.1	6	49626408	TRUE	-0.687658	9.48e-07
cg07952391	FLJ10916	NM_018271.2	2	88251288	TRUE	-0.682166	1.25e-06
cg15091337	POLE4	NM_019896.2	2	75038947	TRUE	-0.682078	1.26e-06
cg21516287	LRRC61	NM_023942.1	7	149651788	TRUE	-0.681722	1.28e-06
cg25027501	GSTM3	NM_000849.3	1	110084746	TRUE	-0.681448	1.3e-06
cg01743370	GCA	NM_012198.2	2	162909221	TRUE	-0.678995	1.46e-06
cg23673107	ZNF491	NM_152356.2	19	11769712	FALSE	-0.678183	1.52e-06
cg22751696	C3orf14	NM_020685.3	3	62280187	TRUE	-0.677187	1.6e-06
cg02631906	PRDX1	NM_181696.1	1	45760451	TRUE	-0.676889	1.62e-06
cg24908499	EGFL9	NM_023932.2	6	43531518	TRUE	-0.67663	1.64e-06
cg04622802	LOC387758	NM_203371.1	11	26972448	TRUE	-0.669764	2.29e-06
cg18342279	ZAR1	NM_175619.1	4	48187101	TRUE	-0.66842	2.44e-06
cg03940966	THEM4	NM_053055.3	1	150148409	TRUE	-0.667464	2.55e-06
cg02126753	AEBP1	NM_001129.3	7	44110523	TRUE	-0.667381	2.56e-06
cg23855392	MTHFS	NM_006441.1	15	77976837	TRUE	-0.666679	2.64e-06
cg11613875	C9orf72	NM_018325.1	9	27563889	TRUE	-0.666474	2.67e-06
cg14892066	DCTD	NM_001921.2	4	184076257	TRUE	-0.666292	2.69e-06
cg18555555	FABP7	NM_001446.3	6	123141233	FALSE	-0.666038	2.72e-06
cg23074747	C9orf72	NM_018325.1	9	27563817	TRUE	-0.665585	2.78e-06
cg20648827	MAGEE2	NM_138703.3	X	74921753	TRUE	-0.6647	2.9e-06
cg23472215	GSTM3	NM_000849.3	1	110084338	TRUE	-0.664445	2.93e-06
cg06836736	ME1	NM_002395.2	6	84197712	TRUE	-0.664101	2.98e-06
cg13804316	XKR8	NM_018053.2	1	28159471	TRUE	-0.663992	3e-06
cg16063112	C10orf107	NM_173554.1	10	63093085	TRUE	-0.662875	3.16e-06
cg17279839	RARRES2	NM_002889.2	7	149669531	TRUE	-0.662502	3.21e-06
cg03887534	BCL2L13	NM_015367.2	22	16501194	TRUE	-0.661545	3.36e-06
cg19192120	SSH3	NM_018276.2	11	66827093	TRUE	-0.661049	3.43e-06
cg09527362	C6orf150	NM_138441.1	6	74218863	TRUE	-0.660061	3.59e-06
cg05554936	RAB3D	NM_004283.2	19	11311261	TRUE	-0.657037	4.12e-06
cg05508067	PNPLA4	NM_004650.1	X	7855590	TRUE	-0.654602	4.6e-06
cg15473904	MRPL41	NM_032477.1	9	139566814	TRUE	-0.653978	4.73e-06
cg11151820	CCT5	NM_012073.3	5	10303162	TRUE	-0.65332	4.87e-06
cg13518195	NUDT16	NM_152395.1	3	132583054	TRUE	-0.653028	4.94e-06
cg03826976	CYB5R2	NM_016229.2	11	7652009	TRUE	-0.65269	5.01e-06
cg03454353	ZFP37	NM_003408.1	9	114859185	TRUE	-0.649027	5.9e-06
cg16363586	BST2	NM_004335.2	19	17377329	TRUE	-0.648983	5.91e-06
cg13958614	FOXD1	NM_004472.1	5	72779952	TRUE	-0.648227	6.11e-06
cg18925548	MDK	NM_001012334.1	11	46359111	TRUE	-0.646511	6.58e-06
cg00078194	MDK	NM_001012334.1	11	46359525	TRUE	-0.646301	6.64e-06
cg21039631	CD58	NM_001779.1	1	116914377	TRUE	-0.646137	6.69e-06
cg01274660	TRIP6	NM_003302.1	7	100303561	FALSE	-0.646031	6.72e-06
cg18540871	FUCA2	NM_032020.3	6	143874630	TRUE	-0.645996	6.73e-06
cg00332153	BANK1	NM_017935.2	4	102931033	TRUE	-0.6439	7.37e-06
cg08370996	NR2F2	NM_021005.2	15	94675035	TRUE	-0.641375	8.22e-06
cg26459500	NUDT16	NM_152395.1	3	132583108	TRUE	-0.640633	8.48e-06
cg08445039	FKBP9	NM_007270.2	7	32964184	TRUE	-0.640325	8.6e-06
cg09533293	ANXA2	NM_001002857.1	15	58476962	TRUE	-0.64026	8.62e-06
cg02569333	SGK3	NM_013257.3	8	67787834	TRUE	-0.640233	8.63e-06
cg04845628	MINA	NM_032778.3	3	99173380	TRUE	-0.6402	8.64e-06
cg19133618	CDKN2B	NM_004936.3	9	21998970	TRUE	-0.640117	8.67e-06
cg24284910	SNX14	NM_020468.2	6	86359527	TRUE	-0.640023	8.71e-06
cg24270244	RBM7	NM_016090.2	11	113776321	TRUE	-0.63916	9.03e-06
cg24777454	LRRC34	NM_153353.2	3	171012462	FALSE	-0.637194	9.82e-06
cg05449607	C6orf51	NM_138408.2	6	111386305	TRUE	-0.636504	1.01e-05
cg15576195	HTATIP2	NM_006410.3	11	20342137	TRUE	-0.632286	1.21e-05
cg08145625	TRAM1L1	NM_152402.1	4	118225853	TRUE	-0.631802	1.23e-05
cg03549127	GCA	NM_012198.2	2	162908828	TRUE	-0.630786	1.28e-05
cg21351102	MRCL3	NM_006471.2	18	3237294	TRUE	-0.630726	1.29e-05
cg10146929	HIST1H1A	NM_005325.2	6	26125918	TRUE	-0.627683	1.46e-05
cg06110728	NELL2	NM_006159.1	12	43557153	TRUE	-0.626373	1.54e-05
cg17606785	EFS	NM_032459.1	14	22904648	TRUE	-0.624337	1.67e-05
cg14294758	LSAMP	NM_002338.2	3	117646384	TRUE	-0.623154	1.75e-05
cg15417244	PDZRN4	NM_013377.2	12	40117825	FALSE	-0.622515	1.79e-05
cg24881834	ME1	NM_002395.2	6	84197716	TRUE	-0.622196	1.82e-05
cg23087130	ABI1	NM_005470.2	10	27189674	TRUE	-0.621633	1.86e-05
cg00948524	RNF135	NM_032322.3	17	26321883	TRUE	-0.621489	1.87e-05
cg05897048	HRASLS3	NM_007069.1	11	63138719	TRUE	-0.621386	1.88e-05
cg01172899	SLC16A14	NM_152527.3	2	230641995	FALSE	-0.619304	2.04e-05
cg01280080	ATIC	NM_004044.4	2	215885521	TRUE	-0.619187	2.05e-05
cg07671603	C7orf13	NM_032625.1	7	156126111	TRUE	-0.616526	2.28e-05
cg05266781	IRX5	NM_005853.4	16	53522993	TRUE	-0.616191	2.31e-05
cg05615150	ARPP-21	NM_198399.1	3	35658819	FALSE	-0.614723	2.44e-05
cg21872393	MRCL3	NM_006471.2	18	3237654	TRUE	-0.613533	2.56e-05
cg08797194	UGCGL2	NM_020121.2	13	95503124	TRUE	-0.613465	2.56e-05
cg18587973	CDADC1	NM_030911.1	13	48720536	TRUE	-0.612048	2.71e-05
cg12558519	KLHL26	NM_018316.1	19	18609017	TRUE	-0.611971	2.72e-05
cg22710329	ANUBL1	NM_174890.1	10	45488452	TRUE	-0.610473	2.88e-05
cg13461509	ECHDC2	NM_018281.1	1	53160164	TRUE	-0.610336	2.89e-05
cg05152459	MAGEE2	NM_138703.3	X	74921812	TRUE	-0.610302	2.9e-05
cg02654291	C9orf64	NM_032307.2	9	85761834	TRUE	-0.608903	3.06e-05
cg24081819	EPHX2	NM_001979.4	8	27404857	TRUE	-0.607683	3.2e-05
cg25882366	HOXB2	NM_002145.2	17	43977036	TRUE	-0.606313	3.37e-05
cg10273210	TRIM59	NM_173084.1	3	161650359	TRUE	-0.60593	3.42e-05
cg21588305	NNAT	NT_011362.9	20	35582869	TRUE	-0.605255	3.51e-05
cg18361093	PAOX	NM_207129.1	10	135043202	TRUE	-0.604901	3.56e-05
cg09620798	UBE1C	NM_003968.3	3	69212395	TRUE	-0.603751	3.72e-05
cg07017477	THEM4	NM_053055.3	1	150148781	TRUE	-0.60312	3.8e-05
cg22536398	NTN2L	NM_006181.1	16	2461660	TRUE	-0.60312	3.8e-05
cg05163057	LSM7	NM_016199.1	19	2280403	TRUE	-0.600483	4.2e-05
cg03984733	HDHD3	NM_031219.2	9	115178906	TRUE	-0.599767	4.31e-05
cg15309264	VRK2	NM_006296.3	2	58127538	TRUE	-0.597606	4.67e-05
cg22826936	ULK2	NM_014683.2	17	19711035	TRUE	-0.597243	4.73e-05
cg20361540	VPS37B	NM_024667.1	12	121946400	TRUE	-0.596429	4.88e-05
cg24115571	FZD6	NM_003506.2	8	104379889	TRUE	-0.596195	4.92e-05
cg00463577	C6orf150	NM_138441.1	6	74218632	TRUE	-0.595968	4.96e-05
cg24642523	HSPA2	NT_026437.11	14	64079018	TRUE	-0.594862	5.16e-05
cg10296238	C21orf56	NM_032261.3	21	46429602	TRUE	-0.594118	5.31e-05
cg23054437	MOSC2	NM_017898.3	1	218987929	TRUE	-0.593904	5.35e-05
cg18112431	CDADC1	NM_030911.1	13	48719844	TRUE	-0.592571	5.61e-05
cg12434587	MGMT	NT_008818.15	10	131155199	TRUE	-0.5924	5.65e-05
cg24330042	GSTT1	NM_000853.1	22	22714159	TRUE	-0.592185	5.69e-05
cg17710021	G0S2	NM_015714.2	1	207915200	TRUE	-0.591958	5.74e-05
cg00446235	F11R	NM_016946.3	1	159275268	TRUE	-0.591572	5.82e-05
cg27043630	MYD88	NM_002468.2	3	38155531	TRUE	-0.591287	5.88e-05
cg23495733	CPNE8	NM_153634.2	12	37585399	TRUE	-0.590487	6.05e-05
cg22019980	RNF146	NM_030963.2	6	127630516	TRUE	-0.589031	6.37e-05
cg01185754	F3	NM_001993.2	1	94779317	TRUE	-0.588533	6.49e-05
cg17639046	HS3ST3B1	NM_006041.1	17	14144752	TRUE	-0.588358	6.53e-05
cg17701886	B3GNT5	NM_032047.3	3	184453527	TRUE	-0.587831	6.65e-05
cg17403875	LGALS3	NM_002306.1	14	54666109	TRUE	-0.587683	6.69e-05
cg17686885	TOM1L1	NM_005486.1	17	50332768	TRUE	-0.587501	6.73e-05
cg01765473	ATAD1	NM_032810.2	10	89568148	TRUE	-0.587487	6.73e-05
cg15585987	SNTG1	NM_018967.2	8	50987302	FALSE	-0.58656	6.96e-05
cg08145590	C3orf15	NM_033364.2	3	120904851	TRUE	-0.586179	7.05e-05
cg17252960	ID4	NM_001546.2	6	19945329	TRUE	-0.585786	7.15e-05
cg03900542	DEDD2	NM_133328.2	19	47413300	TRUE	-0.585276	7.28e-05
cg10541755	EIF5A2	NM_020390.5	3	172108566	TRUE	-0.584791	7.41e-05
cg12671744	FAAH	NM_001441.1	1	46632361	TRUE	-0.584783	7.41e-05
cg23629183	MINA	NM_032778.3	3	99174090	TRUE	-0.584485	7.49e-05
cg24333473	ZNF597	NM_152457.1	16	3433429	TRUE	-0.583108	7.86e-05
cg03138091	OSMR	NM_003999.1	5	38882297	TRUE	-0.582415	8.06e-05
cg08661227	TAGLN2	NM_003564.1	1	158161630	TRUE	-0.582019	8.17e-05
cg12927772	C9orf64	NM_032307.2	9	85761405	TRUE	-0.581532	8.31e-05
cg24552431	ATAD1	NM_032810.2	10	89567886	TRUE	-0.580543	8.6e-05
cg21295602	PSMB6	NM_002798.1	17	4646593	TRUE	-0.58043	8.63e-05
cg23324259	SNX16	NM_022133.2	8	82916942	TRUE	-0.578475	9.24e-05
cg02238826	B3GNT5	NM_032047.3	3	184453763	TRUE	-0.57804	9.38e-05
cg02196730	MTHFS	NM_006441.1	15	77975832	TRUE	-0.57625	9.97e-05
cg18264687	MLLT3	NM_004529.1	9	20612357	TRUE	-0.576115	0.000100199
cg09902130	CD6	NM_006725.2	11	60495754	FALSE	-0.575641	0.000101837
cg05060602	DCTD	NM_001921.2	4	184075916	TRUE	-0.575457	0.000102481
cg09404334	SNX14	NM_020468.2	6	86360899	TRUE	-0.574896	0.000104465
cg08081036	ANXA2	NM_001002857.1	15	58477511	TRUE	-0.574815	0.000104754
cg24078828	WWTR1	NM_015472.3	3	150858479	TRUE	-0.574772	0.000104908
cg09704415	SPATA6	NM_019073.1	1	48709837	TRUE	-0.573913	0.000108026
cg19168338	CORO7	NM_024535.1	16	4405732	TRUE	-0.572958	0.000111592
cg02441647	COL8A1	NM_020351.2	3	100840189	TRUE	-0.572085	0.000114941
cg12792011	ZNF329	NM_024620.3	19	63353727	TRUE	-0.571718	0.000116378
cg11166252	AHR	NM_001621.2	7	17304783	TRUE	-0.571542	0.000117072
cg13666340	C9orf68	NM_017985.3	9	4656266	TRUE	-0.571536	0.000117096
cg18661868	FES	NM_002005.2	15	89228969	FALSE	-0.571039	0.000119078
cg03752628	PTGFRN	NM_020440.2	1	117255033	TRUE	-0.570412	0.000121618
cg27322545	PLAA	NM_004253.2	9	26936855	TRUE	-0.570325	0.000121976
cg12874092	VIM	NM_003380.2	10	17311525	TRUE	-0.57024	0.000122327
cg25484373	CCT5	NM_012073.3	5	10303304	TRUE	-0.569739	0.000124403
cg09057265	FBXO3	NM_033406.2	11	33752500	TRUE	-0.569665	0.000124713
cg12862537	NNAT	NT_011362.9	20	35582093	TRUE	-0.569559	0.00012516
cg11164400	PPP1R9A	XM_371933.2	7	94374723	TRUE	-0.569227	0.000126561
cg20352371	PDZRN4	NM_013377.2	12	40117862	FALSE	-0.569198	0.000126685
cg27472295	TPBG	NM_006670.3	6	83130338	TRUE	-0.569056	0.000127286
cg12507125	WWTR1	NM_015472.3	3	150858218	TRUE	-0.56889	0.000127999
cg27118809	FLJ20699	NM_017931.1	22	45042624	TRUE	-0.568343	0.000130361
cg20927059	TFCP2	NM_005653.3	12	49853379	TRUE	-0.567825	0.000132638
cg21096915	MGC16291	NM_032770.3	10	42291215	TRUE	-0.567465	0.000134241
cg25115460	TP73	NT_004321.17	1	3596970	TRUE	-0.566645	0.000137955
cg26117023	DOK1	NM_001381.2	2	74635604	TRUE	-0.566269	0.000139691
cg06872331	STEAP3	NM_182915.2	2	119698430	FALSE	-0.566033	0.000140789
cg09049660	PANK2	NM_024960.3	20	3817033	TRUE	-0.565245	0.000144516
cg16000832	RCBTB2	NM_001268.2	13	48004779	TRUE	-0.564591	0.000147679
cg08397758	C10orf33	NM_032709.1	10	100164843	FALSE	-0.564428	0.000148477
cg20367072	ETFB	NM_001014763.1	19	56561499	TRUE	-0.564139	0.0001499
cg24715245	UCHL1	NM_004181.3	4	40953551	TRUE	-0.563829	0.000151438
cg26172108	C7orf31	NM_138811.3	7	25186687	TRUE	-0.563405	0.000153569
cg13676215	AHR	NM_001621.2	7	17304501	TRUE	-0.562758	0.00015687
cg19082446	SGK3	NM_013257.3	8	67787106	TRUE	-0.561761	0.000162081
cg01646665	TMEM79	NM_032323.1	1	154518060	FALSE	-0.561757	0.000162106
cg01724150	NMNAT3	NM_178177.2	3	140880053	FALSE	-0.560829	0.000167097
cg19713083	ATP5G3	NM_001689.2	2	175754741	TRUE	-0.560741	0.000167577
cg24892510	ZNF415	NM_018355.2	19	58328121	TRUE	-0.560725	0.000167665
cg12648583	FBXO8	NM_012180.2	4	175441823	TRUE	-0.560713	0.000167732
cg10006582	BBS5	NM_152384.2	2	170044087	TRUE	-0.560256	0.00017025
cg03349953	PCDHB5	NM_015669.2	5	140495391	TRUE	-0.560234	0.00017037
cg18690395	CSTF2T	NM_015235.2	10	53129542	TRUE	-0.560199	0.000170565
cg16639637	TUBGCP5	NM_052903.2	15	20384749	TRUE	-0.559717	0.000173266
cg08185241	G0S2	NM_015714.2	1	207915487	TRUE	-0.55971	0.000173304
cg21954994	POLE4	NM_019896.2	2	75039479	TRUE	-0.559701	0.000173355
cg04943986	NR2F2	NM_021005.2	15	94674872	TRUE	-0.55959	0.000173978
cg06409153	ABCA5	NM_018672.2	17	64835548	TRUE	-0.5589	0.000177925
cg19764407	CDKN2B	NM_004936.3	9	21998892	TRUE	-0.558012	0.000183116
cg25230532	GALT	NM_000155.2	9	34636550	TRUE	-0.557333	0.000187178
cg19632206	FAM5C	NM_199051.1	1	188713379	FALSE	-0.556945	0.000189537
cg08417687	SNX3	NM_152827.1	6	108689320	TRUE	-0.556551	0.00019196
cg08097882	POU4F1	NM_006237.2	13	78075517	TRUE	-0.555626	0.000197756
cg25282410	MRPL18	NM_014161.2	6	160131345	TRUE	-0.555389	0.000199263
cg25171089	ASB13	NM_024701.2	10	5748831	TRUE	-0.555134	0.000200903
cg24127989	IMPDH1	NM_183243.1	7	127836744	TRUE	-0.554946	0.000202117
cg19973884	ZDHHC12	NM_032799.4	9	130526037	TRUE	-0.554469	0.000205228
cg03954587	UBB	NM_018955.2	17	16225233	TRUE	-0.553577	0.000211155
cg03059528	RNF146	NM_030963.2	6	127629414	TRUE	-0.553454	0.00021199
cg00673020	MOSPD1	NM_019556.1	X	133877344	FALSE	-0.553339	0.000212766
cg01288598	CD83	NM_004233.2	6	14226206	TRUE	-0.553324	0.000212866
cg01254505	BST2	NM_004335.2	19	17377470	FALSE	-0.553316	0.000212923
cg03079681	CDKN2A	NM_058195.2	9	21984223	TRUE	-0.552718	0.000217018
cg17460846	COX15	NM_004376.3	10	101481588	TRUE	-0.551936	0.000222473
cg08149333	SLC25A24	NM_013386.2	1	108543930	TRUE	-0.551404	0.00022626
cg14865868	TRIB2	NM_021643.1	2	12773491	TRUE	-0.550437	0.000233287
cg20261167	SPP1	NM_000582.2	4	89115966	FALSE	-0.549802	0.000238008
cg16652063	SLC13A5	NM_177550.2	17	6557377	TRUE	-0.549327	0.000241595
cg27603796	CTTNBP2	NM_033427.1	7	117300039	TRUE	-0.548741	0.000246093
cg25982743	TIMP4	NM_003256.2	3	12175236	TRUE	-0.548601	0.000247178
cg04536575	C14orf50	NM_172365.1	14	64086555	TRUE	-0.548348	0.000249144
cg20477318	TIMM23	NM_006327.2	10	51293053	TRUE	-0.547698	0.000254276
cg08638395	XPR1	NM_004736.2	1	178867655	TRUE	-0.547633	0.000254792
cg23704082	TRIM59	NM_173084.1	3	161650212	TRUE	-0.547229	0.000258038
cg16408970	BAMBI	NM_012342.2	10	29005590	TRUE	-0.546496	0.000264008
cg22747092	BTBD14A	NM_144653.3	9	138127639	TRUE	-0.545962	0.000268436
cg22736323	PDGFRA	NM_006206.3	4	54790286	FALSE	-0.545281	0.000274192
cg23163471	SVIL	NM_003174.2	10	30064334	TRUE	-0.545173	0.000275106
cg13412063	SOS1	NM_005633.2	2	39200781	TRUE	-0.545077	0.00027593
cg27345286	FBXO3	NM_033406.2	11	33752682	TRUE	-0.544236	0.000283224
cg04141379	SPATA6	NM_019073.1	1	48710633	TRUE	-0.544152	0.000283964
cg11917694	STAMBPL1	NM_020799.2	10	90629664	TRUE	-0.544091	0.0002845
cg22172230	SWAP70	NM_015055.1	11	9642344	TRUE	-0.543092	0.000293423
cg03786772	C6orf166	NM_018064.2	6	88469119	FALSE	-0.542499	0.000298835
cg01837689	P15RS	NM_018170.2	18	31901468	TRUE	-0.542179	0.000301793
cg03096975	EML2	NM_012155.1	19	50834414	TRUE	-0.541909	0.000304316
cg04575343	SLC2A13	NM_052885.1	12	38785529	TRUE	-0.541903	0.00030437
cg06292277	CLCN3	NM_001829.2	4	170777738	TRUE	-0.541586	0.00030735
cg22063653	BPGM	NM_199186.1	7	133981916	TRUE	-0.541424	0.000308884
cg06885782	KCNQ4	NM_004700.2	1	41020796	TRUE	-0.541051	0.000312434
cg11387519	MRPL53	NM_053050.2	2	74553481	TRUE	-0.539349	0.000329136
cg27301343	EML2	NM_012155.1	19	50834059	TRUE	-0.539316	0.000329466
cg22708914	SH2D4A	NM_022071.2	8	19215170	TRUE	-0.539009	0.000332562
cg16108132	ANXA7	NM_001156.2	10	74844203	TRUE	-0.538993	0.000332726
cg23426587	KLHL9	NM_018847.1	9	21325126	TRUE	-0.538	0.000342928
cg26774312	CAV2	NM_001233.3	7	115926713	TRUE	-0.537962	0.000343327
cg09022993	SPATA18	NM_145263.1	4	52612632	TRUE	-0.537492	0.00034826
cg11657615	ZDHHC1	NM_013304.1	16	66007362	TRUE	-0.536756	0.000356109
cg12281657	C14orf50	NM_172365.1	14	64086348	TRUE	-0.535071	0.000374685
cg12188860	TOP1MT	NM_052963.1	8	144487860	TRUE	-0.534892	0.000376715
cg03460527	F3	NM_001993.2	1	94780705	TRUE	-0.533881	0.000388327
cg27204739	ANKRD5	NM_022096.4	20	9963783	TRUE	-0.533389	0.000394092
cg06027949	SNX16	NM_022133.2	8	82917455	TRUE	-0.533045	0.000398171
cg03177025	RBKS	NM_022128.1	2	27966421	TRUE	-0.532884	0.000400096
cg16474696	MGC3207	NM_032285.1	19	13736014	TRUE	-0.531322	0.000419172
cg08268266	LITAF	NM_004862.2	16	11587785	TRUE	-0.531285	0.000419633
cg26673943	CDKN2A	NM_058195.2	9	21984965	TRUE	-0.531205	0.000420631
cg07141002	H1F0	NM_005318.2	22	36531636	TRUE	-0.530947	0.000423874
cg04283938	2003-09-01	NM_145733.1	22	40703244	TRUE	-0.53093	0.000424082
cg20427879	EML2	NM_012155.1	19	50834624	TRUE	-0.530714	0.000426818
cg13129046	C10orf35	NM_145306.1	10	71059702	TRUE	-0.530596	0.000428313
cg06289589	ANKRD5	NM_022096.4	20	9963419	TRUE	-0.530394	0.000430888
cg23217005	MT1F	NM_005949.1	16	55249245	TRUE	-0.530265	0.000432544
cg09370442	CHP	NM_007236.3	15	39310660	TRUE	-0.529002	0.000449022
cg19099850	LGALS3	NM_002306.1	14	54665711	TRUE	-0.528403	0.000457023
cg23214267	EYA2	NM_005244.3	20	44956544	TRUE	-0.528165	0.000460238
cg22139878	IFIT5	NM_012420.1	10	91164279	TRUE	-0.528067	0.000461569
cg08831348	EML2	NM_012155.1	19	50834052	TRUE	-0.527595	0.000468036
cg12781218	C7orf31	NM_138811.3	7	25186135	TRUE	-0.527479	0.000469635
cg15239123	SMOC1	NM_022137.3	14	69416166	TRUE	-0.527455	0.000469958
cg00479269	C2orf29	NM_017546.3	2	101236407	TRUE	-0.527169	0.000473931
cg11956146	CABYR	NM_012189.2	18	19972972	TRUE	-0.527079	0.000475176
cg20401549	PRKY	NM_002760.2	Y	7201681	TRUE	-0.526353	0.000485408
cg19789466	OAS1	NM_002534.2	12	111829306	FALSE	-0.526204	0.000487538
cg07570142	MOXD1	NM_015529.1	6	132764114	TRUE	-0.526198	0.000487613
cg19751300	ST8SIA5	NM_013305.3	18	42590397	TRUE	-0.525695	0.000494854
cg07195577	TLCD1	NM_138463.2	17	24076955	TRUE	-0.52544	0.000498544
cg04770504	DFNA5	NM_004403.1	7	24763888	TRUE	-0.524746	0.000508756
cg12061236	AKAP12	NM_005100.2	6	151602579	TRUE	-0.524294	0.000515499
cg26833169	CALCA	NM_001741.2	11	14950621	TRUE	-0.523659	0.000525099
cg02865818	WWC1	NM_015238.1	5	167651792	TRUE	-0.523031	0.000534761
cg22303211	SOX1	NM_005986.2	13	111770172	TRUE	-0.522856	0.000537486
cg14481222	BIRC3	NM_001165.3	11	101693184	FALSE	-0.522836	0.000537799
cg04624659	SPAG17	NM_206996.1	1	118529340	TRUE	-0.522666	0.000540446
cg10246296	CLCN4	NM_001830.2	X	10084977	TRUE	-0.522377	0.000544995
cg02723533	CCND1	NT_078088.3	11	69178172	TRUE	-0.522179	0.000548128
cg11104347	DUSP23	NM_017823.3	1	158017460	TRUE	-0.522162	0.000548388
cg17688525	L3MBTL4	NM_173464.1	18	6404978	TRUE	-0.52213	0.000548894
cg11787828	C6orf66	NM_014165.1	6	97452345	TRUE	-0.521813	0.000553958
cg13047892	MEOX2	NM_005924.3	7	15693174	TRUE	-0.519869	0.000585863
cg22152328	MX1	NM_002462.2	21	41720256	TRUE	-0.519801	0.000587009
cg04543012	TFCP2	NM_005653.3	12	49852836	TRUE	-0.519743	0.000587988
cg01940974	MTAP	NM_002451.3	9	21792655	TRUE	-0.519537	0.000591462
cg06812977	C10orf59	NM_001031709.1	10	90333016	TRUE	-0.519511	0.000591908
cg01716061	CDKN2B	NM_004936.3	9	21999518	TRUE	-0.518927	0.000601899
cg00476577	ZNF217	NM_006526.2	20	51633815	FALSE	-0.518642	0.000606821
cg09068993	C10orf4	NM_203440.2	10	95452163	TRUE	-0.518639	0.00060688
cg07428089	ATP5G3	NM_001689.2	2	175754416	TRUE	-0.518606	0.000607447
cg18182399	DES	NM_001927.3	2	219991419	TRUE	-0.518248	0.000613713
cg00859655	CYB5R2	NM_016229.2	11	7651100	FALSE	-0.518109	0.000616154
cg05360220	TNFRSF14	NM_003820.2	1	2486381	FALSE	-0.517918	0.000619522
cg14904464	NELL2	NM_006159.1	12	43556057	TRUE	-0.517783	0.000621912
cg22740835	DDR2	NM_006182.2	1	160869183	FALSE	-0.516954	0.000636768
cg17918201	ABI1	NM_005470.2	10	27190112	TRUE	-0.516672	0.000641912
cg00468146	ID4	NM_001546.2	6	19946190	TRUE	-0.516066	0.000653051
cg16872560	PPP1R9A	XM_371933.2	7	94374922	TRUE	-0.515769	0.000658574
cg27182761	PHLDA1	NM_007350.2	12	74712860	TRUE	-0.515633	0.000661126
cg26907889	NONO	NM_007363.3	X	70420783	TRUE	-0.514767	0.000677536
cg22040627	SLC13A5	NM_177550.2	17	6557754	TRUE	-0.514417	0.00068426
cg08115510	AMOTL2	NM_016201.2	3	135575405	TRUE	-0.51432	0.000686147
cg15747595	TSPYL5	NM_033512.2	8	98359056	TRUE	-0.514025	0.000691877
cg18755204	FAM45A	NM_207009.2	10	120853713	TRUE	-0.514022	0.000691934
cg02260587	PCDHB2	NM_018936.2	5	140454432	TRUE	-0.513969	0.000692978
cg26267561	OXT	NM_000915.2	20	3000224	TRUE	-0.513633	0.000699574
cg14391855	RIN1	NM_004292.2	11	65860750	FALSE	-0.512863	0.000714891
cg25753817	INPP1	NM_002194.2	2	190916477	TRUE	-0.512821	0.000715742
cg04033774	GPSM2	NM_013296.3	1	109220090	TRUE	-0.512553	0.000721153
cg02661879	FLNC	NM_001458.2	7	128257850	TRUE	-0.511875	0.000734999
cg16695354	LYSMD2	NM_153374.1	15	49817456	TRUE	-0.511804	0.00073645
cg05807991	TRAM1L1	NM_152402.1	4	118226256	TRUE	-0.511673	0.00073916
cg16925486	RPS6	NM_001010.2	9	19370496	TRUE	-0.511654	0.000739568
cg21279955	SLC27A3	NM_024330.1	1	152014175	TRUE	-0.511509	0.000742576
cg27223047	FBN2	NM_001999.3	5	127902724	TRUE	-0.510224	0.00076972
cg24318412	ASH2L	NM_004674.1	8	38082129	TRUE	-0.510197	0.000770302
cg00121904	MAOB	NM_000898.3	X	43626770	TRUE	-0.509626	0.000782647
cg04875162	PABPC5	NM_080832.1	X	90576482	TRUE	-0.509618	0.000782815
cg13789236	RFK	NM_018339.3	9	78199253	TRUE	-0.509555	0.000784198
cg17084151	NCALD	NM_032041.1	8	102872413	FALSE	-0.50888	0.00079904
cg25943276	C11orf39	NM_207432.1	11	131038494	TRUE	-0.508675	0.000803612
cg00513220	MOSC2	NM_017898.3	1	218988746	TRUE	-0.508606	0.000805148
cg18320336	STEAP1	NM_012449.2	7	89621784	TRUE	-0.507753	0.000824395
cg01626227	TRIM4	NM_033017.2	7	99355225	TRUE	-0.507694	0.000825744
cg25277950	EML2	NM_012155.1	19	50834754	TRUE	-0.507645	0.000826861
cg17878972	HRASLS	NM_020386.2	3	194442050	TRUE	-0.507572	0.000828532
cg02942159	RPS6	NM_001010.2	9	19369994	TRUE	-0.507069	0.000840137
cg17891123	IQGAP1	NM_003870.3	15	88732117	TRUE	-0.506957	0.00084275
cg27465858	ANKRD40	NM_052855.2	17	46140405	TRUE	-0.506873	0.000844691
cg21210758	EVC	NM_014556.2	4	5763906	TRUE	-0.506866	0.000844867
cg01931893	TK2	NM_004614.2	16	65141679	TRUE	-0.506701	0.000848714
cg14155416	L3MBTL4	NM_173464.1	18	6404330	TRUE	-0.506674	0.000849355
cg23769143	TIMP4	NM_003256.2	3	12175667	FALSE	-0.506516	0.000853066
cg13022129	PHYHD1	NM_174933.2	9	130723683	TRUE	-0.506181	0.000860968
cg01130192	ACO1	NM_002197.1	9	32375002	TRUE	-0.505977	0.000865829
cg16063666	TP53AP1	NM_007233.1	7	86812769	TRUE	-0.505654	0.000873542
cg06981182	C10orf59	NM_001031709.1	10	90333188	TRUE	-0.505384	0.000880065
cg26168975	C1orf80	NM_022831.1	1	220953642	TRUE	-0.505309	0.000881866
cg02994974	SPON1	NM_006108.1	11	13941120	TRUE	-0.505185	0.000884884
cg00174500	CMTM5	NM_138460.2	14	22916319	FALSE	-0.505137	0.000886045
cg06363801	MOSPD1	NM_019556.1	X	133876937	TRUE	-0.50502	0.000888888
cg26315493	VCP	NM_007126.2	9	35061724	TRUE	-0.505005	0.000889249
cg23850212	ZFP28	NM_020828.1	19	61741669	TRUE	-0.504796	0.000894371
cg17191186	PSMB6	NM_002798.1	17	4646595	TRUE	-0.504521	0.000901142
cg26309134	ZNF542	NM_194319.1	19	61571383	TRUE	-0.504381	0.000904615
cg02516189	CARD9	NM_052813.2	9	138387913	FALSE	-0.503444	0.000928095
cg24710073	TBP	NM_003194.3	6	170706276	FALSE	-0.50337	0.000929965
cg04600406	UQCR	NM_006830.2	19	1556414	TRUE	-0.503331	0.000930965
cg02609880	BCAN	NM_198427.1	1	154877711	FALSE	-0.503124	0.000936222
cg10624768	DNAJA1	NM_001539.2	9	33014747	TRUE	-0.503008	0.000939194
cg19258882	ERBB3	NM_001982.2	12	54759072	TRUE	-0.50281	0.000944296
cg00354572	FLJ21963	NM_024560.2	12	79995550	TRUE	-0.501726	0.000972568
cg07074571	AGPAT4	NM_020133.2	6	161615551	TRUE	-0.501378	0.000981781
cg25717844	GAL3ST4	NM_024637.3	7	99603754	FALSE	-0.501083	0.000989687
cg06668073	C20orf42	NM_017671.3	20	6052018	TRUE	-0.500905	0.000994465
cg25476145	GALT	NM_000155.2	9	34636939	TRUE	-0.500631	0.00100187
cg23585575	PPIF	NM_005729.3	10	80777089	TRUE	-0.500438	0.00100714
cg24796403	FHIT	NT_022517.17	3	61212212	TRUE	-0.500394	0.00100833
cg02827328	TRIM14	NM_014788.2	9	99921224	TRUE	-0.500245	0.00101241
cg11651717	ABCA5	NM_018672.2	17	64834877	TRUE	-0.500118	0.0010159
cg17829314	C1orf122	NM_198446.1	1	38046604	TRUE	-0.500077	0.00101702
