# Supplementary material for: DNA methylation in glioblastoma: impact on gene expression and clinical outcome
Source: BMC Genomics. 2010 Dec 14;11:701. doi: 10.1186/1471-2164-11-701 (PMC3018478; doi:10.1186/1471-2164-11-701)
Supplement: Additional file 5 — CpG sites significantly associated with overall survival - univariate Cox regression analysis. [file 1471-2164-11-701-S5.XLS]

## Sheet: Feuil1
Additional file 5 - CpGs significantly associated with overall survival - Univariate Cox Regression Analysis
ProbeName	GeneName	RefSeq_ID	Chromosome	MapInfo	p-value	z-score
cg10530281	TBX3	NM_005996.3	12	113606437	5.28e-06	4.55333
cg06277657	DGKI	NM_004717.2	7	137182914	4.65e-05	4.07257
cg10106284	FAM49A	NM_030797.1	2	16711469	0.000361378	-3.56679
cg23855093	GPR128	NM_032787.1	3	101811403	0.000418449	-3.52817
cg12266049	CCND1	NT_078088.3	11	69170515	0.000693169	3.39227
cg21053529	CX36	NM_020660.1	15	32834052	0.000750162	3.37056
cg14072120	RAC2	NM_002872.3	22	35970348	0.000869607	-3.32963
cg06352750	SDPR	NM_004657.4	2	192420171	0.000869628	-3.32963
cg01564343	TREML1	NM_178174.2	6	41229898	0.00102082	-3.28472
cg13383491	GPR85	NM_018970.3	7	112514937	0.00102914	3.28244
cg08569678	LY6K	NM_017527.2	8	143778399	0.00118246	-3.24308
cg17192247	MAPRE3	NM_012326.2	2	27047940	0.00118649	3.24211
cg12946225	HMG20B	NM_006339.1	19	3524751	0.00124939	3.22736
cg04848046	FNDC3B	NM_022763.2	3	173312843	0.00166187	-3.14482
cg18854666	SLC11A1	NM_000578.2	2	218955299	0.00168061	-3.14154
cg17470143	DCAMKL1	NM_004734.2	13	35604433	0.00171867	-3.13498
cg19601328	MAP3K14	NM_003954.1	17	40724512	0.00204124	-3.08417
cg13997435	S100A2	NM_005978.3	1	151805030	0.00204549	-3.08355
cg26511075	FLJ25422	NM_145000.2	5	36337193	0.00207294	-3.07958
cg08101264	ACOT8	NM_183385.1	20	43920117	0.00208159	3.07834
cg07778029	HOXA9	NM_152739.2	7	27171639	0.00210827	3.07454
cg14446712	SDPR	NM_004657.4	2	192420403	0.00214722	-3.06908
cg09254939	KLK10	NT_011109.15	19	56212071	0.00217163	3.0657
cg03874199	HOXD12	NM_021193.2	2	176672702	0.00217973	3.06458
cg21245372	NUP98	NM_139131.2	11	3776115	0.00223793	3.05669
cg25902889	FSD1	NM_024333.1	19	4256090	0.00224625	3.05558
cg12456510	TFF2	NM_005423.3	21	42644424	0.00224705	-3.05547
cg01980222	TREM2	NM_018965.1	6	41238895	0.00234289	-3.04293
cg18750756	MGC29671	NM_182538.3	17	4283980	0.00235364	-3.04155
cg08572611	ACTL6B	NM_016188.3	7	100091850	0.00239019	3.03691
cg22995106	COG4	NM_015386.1	16	69116377	0.00253074	3.01964
cg06096336	HTR2B	NM_000867.2	2	231698044	0.00256102	3.01604
cg21006686	NOS1	NM_000620.1	12	116284623	0.00257682	-3.01417
cg13745870	SPATA12	NM_181727.1	3	57069803	0.00265283	-3.00534
cg24919884	ARHGEF16	NM_014448.2	1	3370148	0.00266496	-3.00395
cg22572779	MGC40222	NM_152738.1	6	10542747	0.00301884	-2.96581
cg07533148	TRIM58	NM_015431.2	1	246087435	0.00310418	2.95723
cg26366091	CHI3L2	NM_001025197.1	1	111571797	0.00324328	-2.94369
cg19125606	AGT	NM_000029.2	1	228916922	0.00336042	-2.93269
cg21209356	CSF2RB	NM_000395.1	22	35648988	0.00343274	-2.92607
cg06940792	MEGF10	NM_032446.1	5	126654456	0.00349104	-2.92083
cg13271951	FAM57B	NM_031478.3	16	29949261	0.00357304	2.91359
cg06516124	WT1	NT_009237.17	11	32407167	0.00366104	2.90598
cg15439862	DSC3	NM_001941.2	18	26876591	0.00375535	2.89801
cg10453365	RHCG	NM_016321.1	15	87840913	0.00379371	-2.89482
cg08013810	PHF20	NM_016436.3	20	33852653	0.003836	-2.89134
cg17901463	GSTM1	NM_000561.2	1	110031996	0.00398395	-2.87943
cg24459563	CACNG1	NM_000727.2	17	62471071	0.0041532	-2.86629
cg26309134	ZNF542	NM_194319.1	19	61571383	0.00421572	2.86155
cg00613255	INS	NM_000207.1	11	2138952	0.00442779	-2.84596
cg13407883	SIGLEC9	NM_014441.1	19	56319655	0.00450901	-2.84017
cg25427638	CYP2A7	NM_030589.2	19	46081197	0.00461512	-2.83274
cg04502814	SEPP1	NM_005410.2	5	42847709	0.00461595	-2.83268
cg14561282	ADAM29	NM_014269.3	4	176076043	0.00462211	-2.83225
cg02737335	ARHGEF16	NM_014448.2	1	3369744	0.00479582	-2.82044
cg25426743	HOXA3	NM_030661.3	7	27132628	0.0048234	2.8186
cg11846956	KLK10	NT_011109.15	19	56212194	0.0049045	2.81324
cg27465566	TRIO	NM_007118.2	5	14195574	0.00494011	2.81091
cg17408686	CHCHD6	NM_032343.1	3	127905265	0.00500983	2.8064
cg08615333	TGFB3	NM_003239.1	14	75517166	0.0053993	-2.78219
cg02217159	KHDRBS2	NM_152688.1	6	63054656	0.00548847	2.77687
cg25856811	SPRR3	NM_005416.1	1	151240581	0.00552655	-2.77462
cg08504583	FLJ30046	NM_144595.2	13	77213585	0.00553818	2.77394
cg21960110	HBZ	NM_005332.2	16	142482	0.00562679	-2.76877
cg10556064	SMPD3	NM_018667.2	16	67038990	0.00568112	2.76564
cg09068492	CALCA	NM_001741.2	11	14950234	0.00593289	2.75147
cg17586860	SSTR4	NM_001052.1	20	22963906	0.0059398	2.75109
cg12966875	SLPI	NM_003064.2	20	43317160	0.00613376	-2.74054
cg26928682	TREML2	NM_024807.1	6	41276779	0.00615047	-2.73965
cg10602543	H19	NT_009237.17	11	1973323	0.00656043	-2.71837
cg08594695	AQP4	NM_001650.4	18	22700442	0.0066382	-2.71447
cg13547644	ACTA1	NM_001100.3	1	227636231	0.00671802	-2.71051
cg02506908	HPD	NM_002150.2	12	120781791	0.00674582	-2.70914
cg03096975	EML2	NM_012155.1	19	50834414	0.00717827	-2.68846
cg02941816	MGMT	NM_002412.2	10	131155686	0.00736491	-2.67988
cg00891541	SMPD3	NM_018667.2	16	67038988	0.00758502	2.67
cg15760840	HOXA11	NM_005523.4	7	27191747	0.00760065	2.66931
cg15352315	CD302	NM_014880.3	2	160363282	0.00810862	-2.64751
cg06539449	CCND1	NT_078088.3	11	69170189	0.00815982	2.64538
cg00077877	DDEF1	NM_018482.2	8	131483656	0.00835299	-2.63746
cg15183083	KCNA4	NM_002233.2	11	29994886	0.00843007	2.63434
cg03782453	FLJ90575	NM_153376.1	4	7094836	0.00843381	2.63419
cg15982419	RALBP1	NM_006788.3	18	9464707	0.00850518	2.63133
cg23795623	FLJ10769	NM_018210.1	13	110066032	0.00864972	2.6256
cg08831348	EML2	NM_012155.1	19	50834052	0.00884425	-2.61802
cg06919203	GFRA4	NM_022139.2	20	3592151	0.00893004	-2.61472
cg09260089	NKX6-2	NM_177400.1	10	134449850	0.00894359	2.6142
cg22709192	HOXC11	NM_014212.2	12	52653176	0.00900754	2.61177
cg23710218	MSC	NM_005098.2	8	72919210	0.00904748	2.61025
cg25935911	DBC1	NM_014618.1	9	121172082	0.00921375	2.60402
cg14107638	MAGEA5	NM_021049.3	X	151037036	0.00928362	-2.60143
cg05668853	RAB34	NM_031934.3	17	24068296	0.00941409	-2.59664
cg06263495	ASCL2	NM_005170.2	11	2248580	0.00955401	2.59157
cg00986320	CYFIP2	NM_014376.1	5	156628129	0.00958268	2.59054
cg16967583	AGXT	NM_000030.1	2	241456532	0.00959379	-2.59014
cg06614002	SOX10	NM_006941.3	22	36710385	0.00967496	2.58723
cg23571857	BIRC4BP	NM_017523.2	17	6599622	0.00972008	-2.58563
cg01966465	RPIB9	NM_138290.1	7	87095352	0.00981648	2.58223
cg11905488	CLEC12A	NM_138337.3	12	10014871	0.00985342	-2.58093
cg17255302	K6HF	NM_004693.1	12	51114728	0.00986373	-2.58057
cg06627364	MGC4677	NM_052871.3	2	87536203	0.0100471	-2.57421
cg07905963	CYP2A13	NM_000766.3	19	46285010	0.01034	-2.56425
cg10409560	FLJ23657	NM_178497.2	4	76700323	0.010536	-2.55772
cg25084878	FBN2	NM_001999.3	5	127901610	0.0108782	2.54659
cg09539538	C20orf42	NM_017671.3	20	6052215	0.0110523	2.54104
cg04806409	TFF3	NM_003226.2	21	42608574	0.0112596	-2.53454
cg09893305	HAPLN1	NM_001884.2	5	83052940	0.0113453	-2.53188
cg26984624	ANK1	NM_020475.2	8	41775236	0.0115345	-2.52608
cg26252167	GPR6	NM_005284.2	6	110407266	0.0118388	2.51691
cg19378133	A2BP1	NM_018723.2	16	6008836	0.0119738	2.51292
cg19786920	FLJ14001	NM_024677.3	4	40446527	0.0119839	-2.51262
cg25426302	PRRT1	NM_030651.2	6	32228804	0.0120172	2.51164
cg09492887	SLC26A5	NM_198999.1	7	102873214	0.0121418	-2.508
cg04640913	CDH22	NM_021248.1	20	44313922	0.0121702	-2.50717
cg27390220	RIS1	NM_015444.1	3	45243527	0.0121898	-2.5066
cg14356550	KLHDC7A	NM_152375.1	1	18680689	0.0128958	-2.48663
cg25177139	SLC10A6	NM_197965.1	4	87989113	0.0129715	-2.48455
cg07404485	PON1	NM_000446.3	7	94791589	0.0129944	-2.48392
cg13608094	CCND1	NT_078088.3	11	69170417	0.0131072	2.48084
cg04062391	ZNF560	NM_152476.1	19	9470204	0.0131327	2.48015
cg18552413	DARC	NM_002036.2	1	157441234	0.0131741	-2.47903
cg09039163	LOC339768	NM_194312.1	2	238673775	0.0134697	-2.4711
cg00779924	FLJ45983	NM_207423.1	10	8134647	0.0135705	2.46844
cg01495509	KCNMB1	NM_004137.2	5	169748956	0.0136678	-2.46588
cg26776069	C1orf176	NM_022774.1	1	40746826	0.0136792	2.46558
cg24087944	GABRD	NM_000815.2	1	1939971	0.0137868	-2.46277
cg11812218	GHSR	NM_198407.1	3	173649614	0.0138275	2.46171
cg19884658	KLHL21	NM_014851.2	1	6586855	0.0139311	-2.45904
cg26201213	MGMT	NM_002412.2	10	131155786	0.0140537	-2.45589
cg19297232	SMPD3	NM_018667.2	16	67040522	0.0140973	2.45478
cg20387341	FGF10	NM_004465.1	5	44425039	0.0141405	2.45367
cg04796162	IGFBP3	NT_007819.16	7	45927627	0.0143076	2.44945
cg00616129	STYK1	NM_018423.1	12	10718281	0.0143579	2.44818
cg04490714	SLC6A2	NM_001043.2	16	54248065	0.0145917	2.44236
cg06872331	STEAP3	NM_182915.2	2	119698430	0.0147209	-2.43917
cg22980079	C4orf8	NM_003704.3	4	2596916	0.0147404	2.4387
cg01049530	BMP3	NM_001201.1	4	82171032	0.0147729	2.4379
cg26251865	IRGC	NM_019612.2	19	48912054	0.0148163	-2.43684
cg17389519	PTF1A	NM_178161.1	10	23520736	0.0150541	2.43108
cg21259253	PHLDA2	NM_003311.3	11	2906668	0.0150696	2.4307
cg13445249	DSG4	NM_177986.2	18	27211109	0.015119	-2.42952
cg09607232	MAGEA9	NM_005365.4	X	148670955	0.0151944	-2.42771
cg23801057	P2RX7	NM_002562.4	12	120054352	0.0152887	2.42547
cg20330472	EYA4	NT_025741.14	6	133603625	0.0153059	-2.42506
cg03366382	INS	NM_000207.1	11	2139220	0.0155445	-2.41944
cg14008883	SLC18A3	NM_003055.1	10	50488917	0.0156088	2.41794
cg18780284	SPRR1B	NM_003125.1	1	151270946	0.0158923	-2.41138
cg06210526	CYP2F1	NM_000774.3	19	46311690	0.0159604	-2.40982
cg09863066	PVALB	NM_002854.2	22	35544810	0.0161409	-2.40571
cg18790143	OTOS	NM_148961.3	2	240729137	0.016174	-2.40497
cg19257200	SOX10	NM_006941.3	22	36710929	0.0162834	2.4025
cg23967169	FAM19A4	NM_182522.3	3	69064193	0.0164433	2.39892
cg17465304	KIF12	NM_138424.1	9	115901263	0.016458	2.3986
cg11732619	SLIT3	NM_003062.1	5	168660654	0.0165534	2.39648
cg12354377	ANK3	NM_001149.2	10	61819563	0.0166079	2.39528
cg09001777	FUT3	NM_000149.1	19	5802504	0.0166329	-2.39472
cg22708914	SH2D4A	NM_022071.2	8	19215170	0.0167443	-2.39227
cg09628707	KCNS1	NM_002251.3	20	43162824	0.0168443	-2.39009
cg10889792	KRTAP5-9	NM_005553.2	11	70936565	0.0168851	-2.3892
cg19615059	TRPV4	NM_147204.1	12	108755302	0.0168883	2.38913
cg03699904	SLC2A2	NM_000340.1	3	172228723	0.0169969	-2.38678
cg11267879	CYP2F1	NM_000774.3	19	46311792	0.0170613	-2.38538
cg13726191	FGFBP1	NM_005130.3	4	15549131	0.0171164	-2.3842
cg25655096	GPR92	NM_020400.4	12	6615553	0.017265	-2.38101
cg12530080	PMCHL1	NM_031887.2	5	22177396	0.0173718	-2.37874
cg26279025	IL11	NM_000641.2	19	60573966	0.0174101	-2.37793
cg19264571	APCDD1	NM_153000.3	18	10444085	0.0175068	2.37589
cg10074409	IRF6	NM_006147.2	1	208046000	0.0175653	2.37466
cg23877385	GCNT3	NM_004751.1	15	57695944	0.0177671	-2.37044
cg25856383	CYP1B1	NM_000104.2	2	38156723	0.0178411	2.3689
cg09952204	RASGRF2	NM_006909.1	5	80292420	0.0178626	2.36845
cg17701886	B3GNT5	NM_032047.3	3	184453527	0.0179787	-2.36606
cg06288351	KCNS1	NM_002251.3	20	43163311	0.0180352	-2.36489
cg26170660	GPX5	NM_001509.1	6	28601580	0.0180805	-2.36397
cg11164400	PPP1R9A	XM_371933.2	7	94374723	0.0182269	2.36098
cg05961212	ADPRH	NM_001125.2	3	120780885	0.0182475	-2.36056
cg27631817	OFCC1	NM_153003.1	6	10168924	0.0182876	-2.35974
cg15414833	RPIB9	NM_138290.1	7	87095703	0.018315	2.35919
cg00919857	TMOD2	NM_014548.2	15	49830550	0.0186146	2.35316
cg00443307	KLRG1	NM_005810.3	12	9033007	0.0186228	-2.353
cg00888007	CCND2	NM_001759.2	12	4252445	0.0186312	2.35283
cg12891678	SPRR2D	NM_006945.3	1	151281905	0.0186477	-2.3525
cg04713521	PRRX2	NM_016307.3	9	131468359	0.0186726	2.352
cg21331821	ZSCAN1	NM_182572.2	19	63236961	0.0187898	2.34968
cg20822579	RIPK3	NM_006871.2	14	23878913	0.0190136	-2.34526
cg05221167	ZNF560	NM_152476.1	19	9470397	0.0191101	2.34338
cg24694549	GRIP1	XM_934800.1	12	65359036	0.0191241	2.3431
cg24628744	H2AFY	NM_004893.2	5	134763553	0.0191516	2.34257
cg22672790	GABRA6	NM_000811.1	5	161045365	0.0191955	-2.34171
cg17560332	BOLL	NM_033030.3	2	198359548	0.0192321	2.341
cg14155416	L3MBTL4	NM_173464.1	18	6404330	0.0194723	-2.33636
cg27043873	CDH18	NM_004934.2	5	20017186	0.0194827	-2.33616
cg09414535	GRIP1	XM_934800.1	12	65359289	0.0195136	2.33557
cg13302154	MGP	NM_000900.2	12	14930699	0.0195514	-2.33485
cg22647018	AGT	NM_000029.2	1	228916142	0.0196981	-2.33205
cg03311899	GPR109A	NM_177551.3	12	121753810	0.0197783	-2.33053
cg25823578	PTGER2	NM_000956.2	14	51851062	0.0199289	2.32768
cg21970438	TTLL2	NM_031949.3	6	167658267	0.0199548	-2.3272
cg23273897	MME	NM_007287.1	3	156279555	0.0200283	2.32582
cg07294541	DEF6	NM_022047.2	6	35373533	0.0200734	-2.32497
cg25711779	EFEMP1	NM_018894.1	2	56003329	0.0203016	-2.32073
cg26757722	CACNG2	NM_006078.2	22	35428749	0.0204564	2.31787
cg16501235	C1orf54	NM_024579.1	1	148512612	0.0206143	-2.31498
cg14672994	FLJ20920	NM_025149.3	17	45858056	0.0207949	-2.31169
cg25778479	ANKMY2	NM_020319.1	7	16653296	0.020876	2.31022
cg08831744	IGFBP3	NM_000598.4	7	45927871	0.0211425	2.30543
cg03365437	ALDH1A2	NM_003888.2	15	56145166	0.0213016	2.3026
cg04099420	RIPK1	NM_003804.3	6	3021353	0.0213229	-2.30222
cg13878456	ZNFN1A3	NM_012481.3	17	35273870	0.0214822	-2.2994
cg20427879	EML2	NM_012155.1	19	50834624	0.0214915	-2.29924
cg25462303	GCET2	NM_152785.3	3	113334846	0.0214948	-2.29918
cg20870559	OAS2	NM_002535.2	12	111900901	0.0214985	-2.29911
cg20910746	BBOX1	NM_003986.1	11	27018992	0.0220057	-2.29027
cg05624196	APOD	NM_001647.2	3	196792172	0.0220119	2.29016
cg21604615	SYTL1	NM_032872.1	1	27541197	0.0220313	-2.28983
cg20436912	SEC14L4	NM_174977.2	22	29232642	0.0220792	-2.289
cg25568243	C1orf176	NM_022774.1	1	40747052	0.0220952	2.28873
cg11822932	LMO2	NM_005574.2	11	33870292	0.022236	-2.28631
cg21665000	MYOCD	NM_153604.1	17	12509860	0.0223739	2.28396
cg04541293	PTPRT	NM_133170.2	20	41252539	0.0224792	-2.28217
cg16101800	PCK1	NM_002591.2	20	55569975	0.0226775	-2.27882
cg10238818	CYYR1	NM_052954.2	21	26867425	0.0226904	2.27861
cg24169915	FLJ25773	NM_182560.1	14	98247740	0.0227045	-2.27837
cg18972811	SLIT2	NM_004787.1	4	19863834	0.0227797	2.27711
cg13319175	CAPZB	NM_004930.1	1	19619151	0.0228336	2.27621
cg14249872	KCNK1	NM_002245.2	1	231816295	0.022837	2.27615
cg11916609	IL1RL1	NM_016232.4	2	102293920	0.0228612	-2.27575
cg20847746	S100A1	NM_006271.1	1	151867489	0.0229372	2.27448
cg13470920	VAV1	NM_005428.2	19	6723831	0.0230086	-2.27329
cg04632671	PPARG	NM_138712.2	3	12304826	0.0230731	2.27222
cg12071073	CCDC70	NM_031290.1	13	51334282	0.0231063	-2.27167
cg24743310	FLJ31196	NM_152908.2	17	19560497	0.0231267	-2.27134
cg23889010	SLPI	NM_003064.2	20	43316404	0.0233132	-2.26826
cg17619823	ADRB3	NM_000025.1	8	37942632	0.0233311	2.26797
cg14056644	PITX2	NM_153426.1	4	111778554	0.0237053	2.26187
cg26531804	SPINT1	NM_181642.2	15	38923139	0.023791	-2.26049
cg18265887	RAC2	NM_002872.3	22	35970196	0.023812	-2.26015
cg23732024	LY96	NM_015364.2	8	75066355	0.0238967	-2.25879
cg04716261	ARPM2	NM_080431.3	1	2927859	0.0239064	-2.25863
cg04132607	GATA5	NT_011362.9	20	60474851	0.0239601	-2.25777
cg12578166	KCNQ1	NM_181797.1	11	2423485	0.0239829	-2.2574
cg13488201	ADAM12	NM_003474.3	10	128067313	0.0240417	-2.25646
cg05807991	TRAM1L1	NM_152402.1	4	118226256	0.0242209	2.25361
cg10045881	CHI3L2	NM_001025197.1	1	111571814	0.0243661	-2.25131
cg12981137	MGMT	NT_008818.15	10	131155565	0.0244111	-2.2506
cg22131172	LOC283487	NM_178514.3	13	110320866	0.0244334	-2.25025
cg17568996	NFAM1	NM_145912.4	22	41158069	0.0246187	-2.24733
cg21696393	SOX8	NM_014587.2	16	970402	0.0247108	2.24589
cg18885346	PKHD1	NM_138694.2	6	52061073	0.0248891	-2.24312
cg23777956	CREB3L3	NM_032607.1	19	4104671	0.025037	-2.24083
cg13354523	CLEC1A	NM_016511.2	12	10142841	0.0250674	-2.24036
cg04601137	ADAMTSL5	NM_213604.1	19	1463314	0.0251717	-2.23876
cg16413535	TKTL2	NM_032136.3	4	164614599	0.0251922	-2.23844
cg20723355	FBXO39	NM_153230.1	17	6620321	0.0252004	2.23832
cg18956481	CYP24A1	NM_000782.3	20	52223546	0.0252041	2.23826
cg25277950	EML2	NM_012155.1	19	50834754	0.0252165	-2.23807
cg21457147	KCTD4	NM_198404.1	13	44666695	0.025231	2.23785
cg18343292	MS4A7	NM_021201.4	11	59902654	0.0252641	-2.23734
cg23181133	CEACAM3	NM_001815.1	19	46992652	0.0254378	-2.23469
cg09848074	FLJ44186	NM_198508.1	7	138823150	0.0255026	-2.2337
cg21172540	TSSK3	NM_052841.3	1	32600427	0.0255079	-2.23362
cg06641366	LRRC8C	NM_032270.2	1	89870192	0.0258568	2.22836
cg27532722	MMP11	NM_005940.3	22	22445568	0.0258686	2.22818
cg10423860	CST5	NM_001900.4	20	23808781	0.0261151	-2.2245
cg06456031	FLJ11000	NM_018295.1	7	134483390	0.0263622	-2.22083
cg17525406	AJAP1	NM_018836.2	1	4615380	0.0263782	2.2206
cg11738543	SOCS2	NT_019546.15	12	92491356	0.0264155	2.22005
cg03447931	BMP6	NM_001718.2	6	7671644	0.0264828	2.21906
cg03975694	ZNF540	NM_152606.2	19	42734312	0.0266228	2.217
cg01404615	DKK2	NM_014421.2	4	108178021	0.0266526	2.21657
cg14696820	LCE1A	NM_178348.1	1	151066792	0.026766	-2.21491
cg19797376	TAL1	NM_003189.1	1	47468062	0.0272208	2.20834
cg07054641	WDR52	NM_018338.2	3	114643244	0.0272612	2.20776
cg25882366	HOXB2	NM_002145.2	17	43977036	0.0272977	2.20723
cg10523019	RHBDD1	NM_032276.2	2	227408702	0.0275111	2.20419
cg16884042	SGPP2	NM_152386.2	2	222997927	0.0280218	2.19698
cg04376312	MYLK	NM_005965.3	3	125085175	0.0280647	-2.19638
cg05589246	HOXC12	NM_173860.1	12	52634986	0.0280653	2.19637
cg21949305	ADORA2A	NM_000675.3	22	23158655	0.0281495	-2.1952
cg19328294	PRSS22	NM_022119.3	16	2848555	0.0282275	-2.19411
cg02915837	TEAD4	NM_003213.2	12	2939504	0.0283307	2.19268
cg23307338	MS4A12	NM_017716.1	11	60017043	0.0284363	-2.19121
cg08935003	MS4A6E	NM_139249.2	11	59858137	0.0288103	-2.18607
cg10125195	LACRT	NM_033277.1	12	53314812	0.0288347	-2.18574
cg21111471	FLRT1	NM_013280.4	11	63627576	0.0288954	2.18491
cg18006568	FLJ12056	NM_024933.2	2	71059399	0.0290152	-2.18328
cg14960043	DEF6	NM_022047.2	6	35373602	0.0290314	-2.18306
cg27389185	ZNF540	NM_152606.2	19	42733963	0.0291088	2.18201
cg24546463	MGC39715	NM_152628.2	8	101731229	0.0291867	-2.18096
cg22946150	SH3GL3	NM_003027.2	15	81907111	0.0291916	2.18089
cg22502502	TRIM38	NM_006355.2	6	26070546	0.0292658	-2.17989
cg04765277	FLJ45983	NM_207423.1	10	8134685	0.0293192	2.17917
cg21295911	TNFSF9	NM_003811.2	19	6482044	0.0293763	2.1784
cg11394785	LTC4S	NM_145867.1	5	179153696	0.0294187	-2.17783
cg13565215	DSCAML1	NM_020693.2	11	117173546	0.0298842	2.17162
cg02305261	KCNG1	NM_002237.2	20	49072374	0.0300576	2.16933
cg23995753	LY75	NM_002349.1	2	160468978	0.0301421	-2.16822
cg00546897	LOC284837	NM_194310.1	21	44056660	0.0303754	-2.16516
cg19456540	SIX6	NM_007374.1	14	60046038	0.0303953	2.1649
cg15976539	C18orf16	NM_153010.3	18	22699316	0.0304376	-2.16435
cg02043477	CYP2A6	NM_000762.4	19	46048992	0.0304467	-2.16423
cg07339327	CCND1	NT_078088.3	11	69170290	0.0308535	2.15896
cg11158374	TFF2	NM_005423.3	21	42644733	0.0309694	-2.15747
cg07242375	LMO6	NM_006150.3	X	48929500	0.0312032	-2.15447
cg27301343	EML2	NM_012155.1	19	50834059	0.0312939	-2.15332
cg10853416	MS4A7	NM_021201.4	11	59901851	0.0313799	-2.15222
cg17861230	PDE4C	NM_000923.1	19	18204901	0.0314499	2.15133
cg16302441	POMC	NM_000939.1	2	25245334	0.0315603	-2.14994
cg24292612	DEFB1	NM_005218.3	8	6722882	0.0316195	-2.14919
cg00406844	RFPL3	NM_006604.1	22	31083939	0.0316267	-2.1491
cg05790038	TRPV3	NM_145068.2	17	3407893	0.0317135	-2.148
cg16155702	FGF21	NM_019113.2	19	53952022	0.0318689	-2.14605
cg24101578	CDH22	NM_021248.1	20	44313670	0.0319668	-2.14483
cg08763351	SPRR4	NM_173080.1	1	151209834	0.0320201	-2.14416
cg01405107	HOXB5	NM_002147.2	17	44026634	0.032077	2.14345
cg10106388	CD244	NM_016382.2	1	159099286	0.0320807	-2.1434
cg17904739	MGC4266	NM_032680.2	12	3731828	0.0321259	-2.14284
cg08818784	KLK10	NT_011109.15	19	56214010	0.0321923	2.14201
cg24167037	ITGB2	NM_000211.1	21	45165204	0.032331	-2.14029
cg03349953	PCDHB5	NM_015669.2	5	140495391	0.0326982	2.13577
cg20613889	FSHR	NM_181446.1	2	49234999	0.0331036	-2.13082
cg21237418	RAB34	NM_031934.3	17	24069170	0.0332032	-2.12962
cg26372517	TFAP2E	NM_178548.2	1	35811746	0.0332433	-2.12913
cg10503138	CNTN4	NM_175607.1	3	2117391	0.0334302	-2.12688
cg24621042	SERPINA1	NM_000295.3	14	93927028	0.0335435	-2.12552
cg23130254	HOXD12	NM_021193.2	2	176672834	0.0335958	2.12489
cg16689634	CYP4X1	NM_178033.1	1	47262126	0.0337597	2.12293
cg06747888	TBR1	NM_006593.2	2	161980105	0.0338543	-2.1218
cg05184394	FLJ38377	NM_152698.1	2	131229243	0.0339128	-2.12111
cg22909609	ITGBL1	NM_004791.1	13	100903441	0.0343025	-2.1165
cg21312148	LCE2D	NM_178430.2	1	150902698	0.0343733	-2.11567
cg24387380	GABRA5	NM_000810.2	15	24741904	0.0345723	-2.11333
cg26465611	MEGF10	NM_032446.1	5	126654618	0.0347029	-2.11181
cg16991589	PABPC3	NM_030979.2	13	24568047	0.0348863	-2.10968
cg04461802	GPR126	NM_198569.1	6	142665126	0.0350875	-2.10735
cg17501569	MSLN	NM_005823.4	16	751065	0.0351226	-2.10694
cg25336198	INS	NM_000207.1	11	2139194	0.0351424	-2.10671
cg26832211	KRTAP5-9	NM_005553.2	11	70936899	0.0351564	-2.10655
cg15044041	WDR52	NM_018338.2	3	114643003	0.0353645	2.10416
cg07168556	WFIKKN2	NM_175575.4	17	46267482	0.0357164	-2.10014
cg03171924	RUNX3	NT_004610.18	1	25130919	0.0357354	2.09993
cg04482110	TMEM106A	NM_145041.1	17	38719647	0.0359615	-2.09736
cg08254089	BPI	NM_001725.1	20	36366603	0.0362083	-2.09458
cg18881723	SLAMF1	NM_003037.1	1	158883494	0.0363693	-2.09277
cg20804821	GPR62	NM_080865.2	3	51963494	0.0365537	-2.09071
cg12073537	TUBA6	NM_032704.2	12	47945193	0.0366083	-2.09011
cg04037228	LIMD1	NM_014240.1	3	45611390	0.0366247	-2.08992
cg09516965	PTGDR	NM_000953.2	14	51804279	0.0368794	2.0871
cg08668790	ZNF154	NM_003444.1	19	62912474	0.0368922	2.08695
cg22747092	BTBD14A	NM_144653.3	9	138127639	0.0368951	-2.08692
cg13062935	MRGPRX2	NM_054030.2	11	19039090	0.0369917	-2.08586
cg01556075	MCEMP1	NM_174918.1	19	7647454	0.0370174	-2.08557
cg21151355	GJB3	NM_024009.2	1	35019194	0.0370451	-2.08527
cg00666746	SYDE1	NM_033025.4	19	15078781	0.0372746	-2.08274
cg24341129	BNC2	NM_017637.4	9	16717830	0.0373007	-2.08246
cg02245378	FLJ32447	NM_153038.1	2	222870015	0.0373989	2.08138
cg20227165	PRDM11	NM_020229.2	11	45072395	0.0376644	-2.07849
cg19756068	CYP2B6	NM_000767.4	19	46189062	0.0377123	-2.07797
cg07977490	C16orf45	NM_033201.1	16	15435441	0.037862	2.07635
cg06207804	ARTN	NM_003976.2	1	44171585	0.0378664	-2.0763
cg15765694	PPP3R2	NM_147180.2	9	103397922	0.0379336	-2.07557
cg27504991	CUL7	NM_014780.3	6	43130187	0.0380028	-2.07482
cg07935568	MLNR	NM_001507.1	13	48692127	0.03803	2.07453
cg17439480	LOC203427	NM_145305.1	X	118417070	0.0381299	-2.07346
cg19853760	LGALS1	NM_002305.2	22	36401623	0.0381348	-2.0734
cg18534730	CABP5	NM_019855.3	19	53239260	0.0382269	-2.07241
cg24653181	RHCG	NM_016321.1	15	87840586	0.0386431	-2.06797
cg05615487	ACR	NM_001097.1	22	49523273	0.0386715	-2.06767
cg16372520	NRXN3	NM_004796.3	14	77939504	0.0394938	-2.059
cg06295856	CALCA	NM_001741.2	11	14950218	0.0395149	2.05878
cg05064181	ABLIM1	NM_002313.5	10	116435388	0.039535	-2.05857
cg27223047	FBN2	NM_001999.3	5	127902724	0.0397021	2.05684
cg16794682	CCND1	NT_078088.3	11	69170132	0.0397944	2.05588
cg25949363	TMEM92	NM_153229.1	17	45707007	0.0398805	-2.05498
cg21368354	FLJ10769	NM_018210.1	13	110065857	0.0399246	2.05453
cg25567232	GSTA5	NM_153699.1	6	52818273	0.0399829	-2.05393
cg04425624	TNF	NM_000594.2	6	31651544	0.0400252	-2.05349
cg02729303	FLJ20152	NM_019000.2	5	16561920	0.0401609	-2.05209
cg01185754	F3	NM_001993.2	1	94779317	0.0402487	-2.05119
cg13823701	TNXB	NM_032470.2	6	32186389	0.0403271	-2.05038
cg13904771	C10orf47	NM_153256.2	10	11905169	0.040376	2.04988
cg05873268	TPSAB1	NM_003294.3	16	1230059	0.0404298	-2.04933
cg04151683	LRRN6C	NM_152570.1	9	28708459	0.0406944	-2.04663
cg13599477	NET1	NM_005863.2	10	5478485	0.0409303	-2.04424
cg06954481	GBX2	NM_001485.2	2	236741236	0.0409803	2.04373
cg21129531	LRRC4	NM_022143.3	7	127457939	0.0410235	2.04329
cg10516886	CD53	NM_000560.2	1	111216755	0.0410542	-2.04298
cg22975712	GALR3	NM_003614.1	22	36548891	0.0412848	-2.04066
cg12448933	RAB37	NM_001006637.1	17	70178973	0.0414433	2.03907
cg01851399	PKP2	NM_004572.2	12	32941484	0.0417909	2.0356
cg06713098	IGFBP3	NT_007819.16	7	45926892	0.0417967	2.03554
cg07758904	TSCOT	NM_033051.2	9	114692645	0.0419446	2.03407
cg10210238	CDKN2B	NT_008413.17	9	21995995	0.0419463	-2.03405
cg18431127	EPB42	NM_000119.1	15	41300855	0.0419766	-2.03375
cg11540692	SIM1	NM_005068.2	6	101018793	0.0419886	2.03363
cg17241310	BARHL2	NM_020063.1	1	90955444	0.0419993	2.03353
cg25524473	DUSP5	NM_004419.3	10	112248384	0.0424185	-2.02939
cg21838334	NES	NM_006617.1	1	154913277	0.0424323	-2.02926
cg21416237	FKBP10	NM_021939.2	17	37223617	0.0424612	-2.02897
cg17029151	CHMP4C	NM_152284.3	8	82807072	0.0427278	-2.02636
cg08223235	BCL2	NT_025028.13	18	59054814	0.0427507	-2.02614
cg13471990	ENTPD1	NM_001776.3	10	97505212	0.0429102	-2.02458
cg05245515	SLC39A2	NM_014579.1	14	20537113	0.0429192	-2.0245
cg26898166	EMX1	NM_004097.1	2	72997307	0.0430773	2.02296
cg11871280	SLC16A7	NM_004731.3	12	58368305	0.0431111	-2.02263
cg15582789	SLC35D2	NM_007001.1	9	98185346	0.0433144	-2.02067
cg13504059	CCR7	NM_001838.2	17	35975468	0.0433932	-2.01991
cg01635061	COL11A2	NM_080679.1	6	33268212	0.0436606	-2.01733
cg16523424	TIMP1	NM_003254.2	X	47326723	0.043676	-2.01719
cg27442349	NFKBIB	NM_002503.3	19	44081059	0.0437456	2.01652
cg13993218	INS	NM_000207.1	11	2138442	0.0439678	-2.0144
cg04993257	PLAC2	NM_153375.1	19	5519163	0.0440274	-2.01383
cg02833180	PLCL1	NM_006226.1	2	198523309	0.0442257	-2.01195
cg16254309	CNTNAP2	NM_014141.3	7	145445085	0.0443301	2.01096
cg20974196	CFD	NM_001928.2	19	810983	0.0445096	-2.00926
cg16501028	WT1	NT_009237.17	11	32406576	0.0445632	2.00875
cg21258987	GSPT2	NM_018094.2	X	51502574	0.0447095	2.00738
cg25162301	AHSG	NM_001622.1	3	187812749	0.0448966	2.00562
cg17891123	IQGAP1	NM_003870.3	15	88732117	0.0449989	-2.00466
cg22737001	RUNX3	NT_004610.18	1	25129616	0.0450519	2.00417
cg16842214	KBTBD5	NM_152393.2	3	42702164	0.0452702	-2.00214
cg23216015	C7orf16	NM_006658.2	7	31693179	0.0452899	2.00195
cg24495017	PITX1	NM_002653.3	5	134398429	0.0453326	-2.00155
cg19047670	CCND1	NT_078088.3	11	69170632	0.0454374	2.00058
cg19475870	CDH9	NM_016279.2	5	27074362	0.0454781	2.00021
cg02330106	MGMT	NM_002412.2	10	131154830	0.0454791	-2.0002
cg16272420	PNLIPRP2	NM_005396.3	10	118371034	0.0456587	-1.99853
cg26813458	CEACAM6	NM_002483.3	19	46952325	0.0456805	-1.99833
cg18172186	KIAA1913	NM_052913.2	6	130800007	0.0457234	-1.99794
cg13562542	GPR27	NM_018971.1	3	71886029	0.0457544	1.99765
cg26599006	GSCL	NM_005315.1	22	17517371	0.0457729	1.99748
cg19017177	SYT3	NM_032298.1	19	55833039	0.0457979	1.99725
cg19937039	SERPINA10	NM_016186.1	14	93829520	0.0459399	-1.99594
cg02620013	MLNR	NM_001507.1	13	48692682	0.0463211	1.99246
cg03117949	USP16	NM_006447.2	21	29318457	0.0465206	1.99064
cg26104469	SGCZ	NM_139167.1	8	14456056	0.0465248	-1.9906
cg26014796	RNF39	NM_025236.2	6	30151576	0.0466374	-1.98958
cg17051321	BNC1	NT_077661.2	15	81743512	0.0468122	1.988
cg25082710	IVL	NM_005547.2	1	151146732	0.0470256	-1.98607
cg20340596	HPS1	NM_182637.1	10	100196915	0.04704	-1.98594
cg09034896	GRK1	NM_002929.2	13	113369467	0.0472003	-1.9845
cg19224278	ALDH1A3	NM_000693.1	15	99236540	0.0473499	-1.98316
cg15869022	GPR17	NM_005291.1	2	128120956	0.0474652	1.98213
cg11435943	SERPINB12	NM_080474.1	18	59373667	0.0475921	-1.98099
cg02946850	GRM8	NM_000845.1	7	126670180	0.047642	-1.98055
cg22478614	DEFB4	NM_004942.2	8	7789670	0.0477198	-1.97986
cg01335367	C12orf34	NM_032829.1	12	108656591	0.0479544	-1.97777
cg09299388	PGK2	NM_138733.2	6	49863149	0.0480461	-1.97696
cg06776256	GPRC5A	NM_003979.3	12	12934995	0.0483402	-1.97437
cg12006284	WT1	NT_009237.17	11	32406214	0.0483976	1.97386
cg23555120	NUAK1	NM_014840.2	12	105057993	0.0484382	1.9735
cg22585988	PVRL4	NM_030916.1	1	159325951	0.0485515	-1.97251
cg16787352	ANKRD9	NM_152326.2	14	102045158	0.0486026	-1.97206
cg03752087	CASP14	NM_012114.1	19	15024470	0.0486808	-1.97138
cg13449778	C1orf76	NM_173509.2	1	177978921	0.0487993	1.97034
cg00325491	FN5	NM_020179.1	11	92925818	0.0488889	-1.96956
cg06273903	UBE2A	NM_181762.1	X	118591941	0.0489882	-1.96869
cg16363586	BST2	NM_004335.2	19	17377329	0.0491108	-1.96763
cg07525077	RNASE3	NM_002935.2	14	20429783	0.0491127	-1.96761
cg01550148	H2AFY	NM_004893.2	5	134763443	0.0494864	1.96438
cg04473030	MGMT	NT_008818.15	10	131244772	0.049654	1.96293
cg06630737	C1orf187	NM_198545.2	1	11674696	0.049683	-1.96268
