# Supplementary material for: DNA methylation in glioblastoma: impact on gene expression and clinical outcome
Source: BMC Genomics. 2010 Dec 14;11:701. doi: 10.1186/1471-2164-11-701 (PMC3018478; doi:10.1186/1471-2164-11-701)
Supplement: Additional file 6 — CpG sites significantly associated with overall survival - Log rank analysis. [file 1471-2164-11-701-S6.XLS]

## Sheet: Feuil1
Additional file 6 - CpGs significantly associated with overall survival - Log rank test Analysis
ProbeName	GeneName	RefSeq_ID	Chromosome	MapInfo	optimum β cut-off	p-value	AUC
cg10530281	TBX3	NM_005996.3	12	113606437	0.45	2.01e-08	0.724167
cg25902889	FSD1	NM_024333.1	19	4256090	0.7	9.12e-08	0.773333
cg04848046	FNDC3B	NM_022763.2	3	173312843	0.55	4.87e-05	0.736667
cg06277657	DGKI	NM_004717.2	7	137182914	0.45	2.79e-06	0.765833
cg19125606	AGT	NM_000029.2	1	228916922	0.35	0.000466929	0.709167
cg26511075	FLJ25422	NM_145000.2	5	36337193	0.7	0.000521576	0.716667
cg04502814	SEPP1	NM_005410.2	5	42847709	0.1	0.000249805	0.7675
cg19257200	SOX10	NM_006941.3	22	36710929	0.7	0.000133112	0.7725
cg19601328	MAP3K14	NM_003954.1	17	40724512	0.25	0.000974849	0.726667
cg06614002	SOX10	NM_006941.3	22	36710385	0.8	0.000544766	0.773333
cg08101264	ACOT8	NM_183385.1	20	43920117	0.4	0.000326803	0.721667
cg12981137	MGMT	NT_008818.15	10	131155565	0.1	1.1e-05	0.708333
cg01495509	KCNMB1	NM_004137.2	5	169748956	0.15	0.000299074	0.715833
cg26366091	CHI3L2	NM_001025197.1	1	111571797	0.5	0.00064181	0.760833
cg22995106	COG4	NM_015386.1	16	69116377	0.35	2.1e-06	0.769167
cg10106284	FAM49A	NM_030797.1	2	16711469	0.35	0.000728988	0.791667
cg13383491	GPR85	NM_018970.3	7	112514937	0.55	4.99e-05	0.775833
cg12266049	CCND1	NT_078088.3	11	69170515	0.75	0.000284315	0.706667
cg18750756	MGC29671	NM_182538.3	17	4283980	0.5	0.000943438	0.7025
cg19853760	LGALS1	NM_002305.2	22	36401623	0.15	0.00052527	0.6975
cg14446712	SDPR	NM_004657.4	2	192420403	0.15	0.000665504	0.696667
cg23855093	GPR128	NM_032787.1	3	101811403	0.35	0.000365087	0.695
cg13599477	NET1	NM_005863.2	10	5478485	0.3	0.000239516	0.69
cg09492887	SLC26A5	NM_198999.1	7	102873214	0.25	9.97e-05	0.685
cg07525077	RNASE3	NM_002935.2	14	20429783	0.25	9.33e-05	0.68
cg10210238	CDKN2B	NT_008413.17	9	21995995	0.4	0.000110844	0.674167
cg21245372	NUP98	NM_139131.2	11	3776115	0.3	0.000589586	0.6675
cg18956481	CYP24A1	NM_000782.3	20	52223546	0.3	0.000992385	0.6675
cg08572611	ACTL6B	NM_016188.3	7	100091850	0.25	0.000301654	0.664167
cg09254939	KLK10	NT_011109.15	19	56212071	0.35	0.000221142	0.656667
cg19615059	TRPV4	NM_147204.1	12	108755302	0.3	0.000338834	0.656667
cg21053529	CX36	NM_020660.1	15	32834052	0.5	0.000268256	0.654167
cg07533148	TRIM58	NM_015431.2	1	246087435	0.6	2.09e-06	0.651667
cg24694549	GRIP1	XM_934800.1	12	65359036	0.7	5.99e-05	0.646667
cg21259253	PHLDA2	NM_003311.3	11	2906668	0.25	0.000458038	0.646667
cg07404485	PON1	NM_000446.3	7	94791589	0.45	0.000693709	0.644167
cg03699904	SLC2A2	NM_000340.1	3	172228723	0.15	0.000169553	0.635
cg04425624	TNF	NM_000594.2	6	31651544	0.5	7.18e-05	0.633333
cg10409560	FLJ23657	NM_178497.2	4	76700323	0.75	0.000736059	0.628333
cg25568243	C1orf176	NM_022774.1	1	40747052	0.6	0.000997643	0.628333
cg02245378	FLJ32447	NM_153038.1	2	222870015	0.55	0.000236527	0.6275
cg15760840	HOXA11	NM_005523.4	7	27191747	0.75	3.27e-05	0.625
cg08569678	LY6K	NM_017527.2	8	143778399	0.55	0.000700344	0.624167
cg12946225	HMG20B	NM_006339.1	19	3524751	0.45	3.35e-05	0.620833
cg02217159	KHDRBS2	NM_152688.1	6	63054656	0.1	0.000355077	0.616667
cg06516124	WT1	NT_009237.17	11	32407167	0.4	0.000999713	0.613333
cg12456510	TFF2	NM_005423.3	21	42644424	0.5	0.000924773	0.606667
cg26309134	ZNF542	NM_194319.1	19	61571383	0.15	0.000536126	0.599167
cg21331821	ZSCAN1	NM_182572.2	19	63236961	0.3	0.000322096	0.596667
cg27389185	ZNF540	NM_152606.2	19	42733963	0.55	0.000163939	0.596667
cg21960110	HBZ	NM_005332.2	16	142482	0.65	0.000696107	0.595833
cg25655096	GPR92	NM_020400.4	12	6615553	0.45	0.000243522	0.59
cg07778029	HOXA9	NM_152739.2	7	27171639	0.4	0.000673175	0.5875
cg15183083	KCNA4	NM_002233.2	11	29994886	0.4	0.000865937	0.58
cg18265887	RAC2	NM_002872.3	22	35970196	0.2	0.000221582	0.575
cg25856383	CYP1B1	NM_000104.2	2	38156723	0.5	0.000265423	0.575
cg09001777	FUT3	NM_000149.1	19	5802504	0.4	0.000963386	0.57
cg25462303	GCET2	NM_152785.3	3	113334846	0.2	0.000203228	0.566667
cg06940792	MEGF10	NM_032446.1	5	126654456	0.05	0.000641987	0.5625
cg09034896	GRK1	NM_002929.2	13	113369467	0.75	0.000807131	0.55
cg26170660	GPX5	NM_001509.1	6	28601580	0.25	0.000796748	0.545833
