# Supplementary material for: DNA methylation in glioblastoma: impact on gene expression and clinical outcome
Source: BMC Genomics. 2010 Dec 14;11:701. doi: 10.1186/1471-2164-11-701 (PMC3018478; doi:10.1186/1471-2164-11-701)
Supplement: Additional file 9 — Contingency Table showing differentially expressed and differentially methylated enes. [file 1471-2164-11-701-S9.XLS]

## Sheet: Feuil1
		DE genes
		overexpressed genes	underexpressed genes
DM genes	hypermethylated genes	52	95
	hypomethylated genes	38	9
		chi-square test p-value = 5.267e-08
